# Supplementary material for: Evolution of bismuth-based metal–organic frameworks for efficient electroreduction of CO2
Source: J Mater Chem A Mater. 2022 Aug 18;10(34):17801–7. doi: 10.1039/d2ta04485d (PMC9426795; doi:10.1039/d2ta04485d)
Supplement: TA-010-D2TA04485D-s002 [file TA-010-D2TA04485D-s002.cif]

# Electronic Supplementary Material (ESI) for Journal of Materials Chemistry A.
# This journal is © The Royal Society of Chemistry 2022

####################################################################### 
# 
# This file contains crystal structure data downloaded from the 
# Cambridge Structural Database (CSD) hosted by the Cambridge 
# Crystallographic Data Centre (CCDC).
# 
# Full information about CCDC data access policies and citation 
# guidelines are available at http://www.ccdc.cam.ac.uk/access/V1 
# 
# Audit and citation data items may have been added by the CCDC. 
# Please retain this information to preserve the provenance of 
# this file and to allow appropriate attribution of the data. 
# 
#######################################################################

data_s5791l_auto
_database_code_depnum_ccdc_archive 'CCDC 2126590'
loop_
_audit_author_name
_audit_author_address
'Lili Li'
;University of Manchester
United Kingdom
;
_audit_update_record             
;
2021-12-06 deposited with the CCDC.	2022-08-03 downloaded from the CCDC.
;
_audit_creation_date             2021-04-12
_audit_creation_method           
;
Olex2 1.3-ac4
(compiled 2020.11.27 svn.r5f609507 for Rigaku Oxford Diffraction, GUI svn.r6214)
;
_shelx_SHELXL_version_number     2016/6
_chemical_name_common            ?
_chemical_name_systematic        ?
_chemical_formula_moiety         'C16 H6 Bi O8, C2 H8 N, 1.5(C3 H7 N O)'
_chemical_formula_sum            'C22.50 H24.50 Bi N2.50 O9.50'
_chemical_formula_weight         690.92
_chemical_melting_point          ?
_chemical_oxdiff_usercomment     jek107
loop_
_atom_type_symbol
_atom_type_description
_atom_type_scat_dispersion_real
_atom_type_scat_dispersion_imag
_atom_type_scat_source
C C 0.0181 0.0091 'International Tables Vol C Tables 4.2.6.8 and 6.1.1.4'
H H 0.0000 0.0000 'International Tables Vol C Tables 4.2.6.8 and 6.1.1.4'
Bi Bi -4.0111 8.9310 'International Tables Vol C Tables 4.2.6.8 and 6.1.1.4'
N N 0.0311 0.0180 'International Tables Vol C Tables 4.2.6.8 and 6.1.1.4'
O O 0.0492 0.0322 'International Tables Vol C Tables 4.2.6.8 and 6.1.1.4'

_shelx_space_group_comment       
;
The symmetry employed for this shelxl refinement is uniquely defined
by the following loop, which should always be used as a source of
symmetry information in preference to the above space-group names.
They are only intended as comments.
;
_space_group_crystal_system      monoclinic
_space_group_IT_number           15
_space_group_name_H-M_alt        'C 1 2/c 1'
_space_group_name_Hall           '-C 2yc'
loop_
_space_group_symop_operation_xyz
'x, y, z'
'-x, y, -z+1/2'
'x+1/2, y+1/2, z'
'-x+1/2, y+1/2, -z+1/2'
'-x, -y, -z'
'x, -y, z-1/2'
'-x+1/2, -y+1/2, -z'
'x+1/2, -y+1/2, z-1/2'

_cell_length_a                   25.9161(5)
_cell_length_b                   10.14340(10)
_cell_length_c                   22.2019(4)
_cell_angle_alpha                90
_cell_angle_beta                 123.381(3)
_cell_angle_gamma                90
_cell_volume                     4873.5(2)
_cell_formula_units_Z            8
_cell_measurement_reflns_used    10831
_cell_measurement_temperature    99.97(10)
_cell_measurement_theta_max      75.9450
_cell_measurement_theta_min      4.7790
_shelx_estimated_absorpt_T_max   0.757
_shelx_estimated_absorpt_T_min   0.157
_exptl_absorpt_coefficient_mu    14.718
_exptl_absorpt_correction_T_max  1.00000
_exptl_absorpt_correction_T_min  0.27515
_exptl_absorpt_correction_type   multi-scan
_exptl_absorpt_process_details   
;
CrysAlisPro 1.171.41.102a (Rigaku Oxford Diffraction, 2021)
Empirical absorption correction using spherical harmonics,
implemented in SCALE3 ABSPACK scaling algorithm.
;
_exptl_absorpt_special_details   ?
_exptl_crystal_colour            'clear light colourless'
_exptl_crystal_colour_lustre     clear
_exptl_crystal_colour_modifier   light
_exptl_crystal_colour_primary    colourless
_exptl_crystal_density_diffrn    1.883
_exptl_crystal_density_meas      ?
_exptl_crystal_density_method    ?
_exptl_crystal_description       plank
_exptl_crystal_F_000             2688
_exptl_crystal_size_max          0.2
_exptl_crystal_size_mid          0.12
_exptl_crystal_size_min          0.02
_exptl_transmission_factor_max   ?
_exptl_transmission_factor_min   ?
_diffrn_reflns_av_R_equivalents  0.0386
_diffrn_reflns_av_unetI/netI     0.0318
_diffrn_reflns_Laue_measured_fraction_full 0.977
_diffrn_reflns_Laue_measured_fraction_max 0.946
_diffrn_reflns_limit_h_max       32
_diffrn_reflns_limit_h_min       -31
_diffrn_reflns_limit_k_max       12
_diffrn_reflns_limit_k_min       -10
_diffrn_reflns_limit_l_max       26
_diffrn_reflns_limit_l_min       -24
_diffrn_reflns_number            15224
_diffrn_reflns_point_group_measured_fraction_full 0.977
_diffrn_reflns_point_group_measured_fraction_max 0.946
_diffrn_reflns_theta_full        67.684
_diffrn_reflns_theta_max         76.255
_diffrn_reflns_theta_min         4.849
_diffrn_ambient_environment      N~2~
_diffrn_ambient_temperature      99.97(10)
_diffrn_detector                 'Hybrid Pixel Array Detector'
_diffrn_detector_area_resol_mean 10.0000
_diffrn_measured_fraction_theta_full 0.977
_diffrn_measured_fraction_theta_max 0.946
_diffrn_measurement_details      
;
List of Runs (angles in degrees, time in seconds):

  # Type    Start    End  Width  t~exp~   \w     \q     \k     \f   Frames
#--------------------------------------------------------------------------
  1  \w    103.00 130.00   1.00    1.00    --   43.42  30.00-180.00   27
  2  \w     58.00  85.00   1.00    1.00    --   43.42  30.00-180.00   27
  3  \w    -46.00 109.00   1.00    1.00    --   43.42  60.00  90.00  155
  4  \w     82.00 135.00   1.00    1.00    --   45.98  60.00 120.00   53
  5  \w     73.00 135.00   1.00    1.00    --   45.98  60.00-180.00   62
  6  \w     97.00 135.00   1.00    1.00    --   45.98  60.00-120.00   38
  7  \w     85.00 197.00   1.00    1.00    --  108.20  50.00-180.00  112
  8  \w     19.00  54.00   1.00    1.00    --  108.20  50.00 150.00   35
  9  \w     97.00 165.00   1.00    1.00    --  108.20  50.00-150.00   68
 10  \w     30.00  56.00   1.00    1.00    --  108.20  50.00-180.00   26
 11  \w     98.00 197.00   1.00    1.00    --  108.20  50.00  60.00   99
 12  \w     20.00 198.00   1.00    1.00    --  108.20   0.00-180.00  178
 13  \w    146.00 180.00   1.00    1.00    --  108.20  50.00  90.00   34
 14  \w    143.00 168.00   1.00    1.00    --  108.20  50.00 120.00   25
 15  \w    103.00 128.00   1.00    1.00    --  108.20  50.00 120.00   25
 16  \w    104.00 131.00   1.00    1.00    --  108.20  50.00  90.00   27
 17  \w    122.00 165.00   1.00    1.00    --  108.20  50.00 150.00   43
;
_diffrn_measurement_device       'four-circle diffractometer'
_diffrn_measurement_device_type  'XtaLAB AFC11 (RINC): quarter-chi single'
_diffrn_measurement_method       '\w scans'
_diffrn_orient_matrix_type       
'CrysAlisPro convention (1999,Acta A55,543-557)'
_diffrn_orient_matrix_UB_11      0.0414366000
_diffrn_orient_matrix_UB_12      0.1222006000
_diffrn_orient_matrix_UB_13      0.0184591000
_diffrn_orient_matrix_UB_21      -0.0549077000
_diffrn_orient_matrix_UB_22      0.0900727000
_diffrn_orient_matrix_UB_23      -0.0190174000
_diffrn_orient_matrix_UB_31      0.0183742000
_diffrn_orient_matrix_UB_32      -0.0068403000
_diffrn_orient_matrix_UB_33      0.0787140000
_diffrn_radiation_monochromator  mirror
_diffrn_radiation_probe          x-ray
_diffrn_radiation_type           'Cu K\a'
_diffrn_radiation_wavelength     1.54184
_diffrn_source                   'Rotating-anode X-ray tube (dual wavelength)'
_diffrn_source_type              'Rigaku (Cu) X-ray DW Source'
_reflns_Friedel_coverage         0.000
_reflns_Friedel_fraction_full    .
_reflns_Friedel_fraction_max     .
_reflns_number_gt                4598
_reflns_number_total             4842
_reflns_odcompleteness_completeness 97.38
_reflns_odcompleteness_iscentric 1
_reflns_odcompleteness_theta     68.13
_reflns_special_details          
;
 Reflections were merged by SHELXL according to the crystal
 class for the calculation of statistics and refinement.
 
 _reflns_Friedel_fraction is defined as the number of unique
 Friedel pairs measured divided by the number that would be
 possible theoretically, ignoring centric projections and
 systematic absences.
;
_reflns_threshold_expression     'I > 2\s(I)'
_computing_cell_refinement       'CrysAlisPro 1.171.41.102a (Rigaku OD, 2021)'
_computing_data_collection       'CrysAlisPro 1.171.41.102a (Rigaku OD, 2021)'
_computing_data_reduction        'CrysAlisPro 1.171.41.102a (Rigaku OD, 2021)'
_computing_molecular_graphics    'Olex2 1.3-ac4 (Dolomanov et al., 2009)'
_computing_publication_material  'Olex2 1.3-ac4 (Dolomanov et al., 2009)'
_computing_structure_refinement  'SHELXL 2016/6 (Sheldrick, 2015)'
_computing_structure_solution    'SHELXT 2014/4 (Sheldrick, 2014)'
_refine_diff_density_max         2.114
_refine_diff_density_min         -2.572
_refine_diff_density_rms         0.196
_refine_ls_extinction_coef       .
_refine_ls_extinction_method     none
_refine_ls_goodness_of_fit_ref   1.075
_refine_ls_hydrogen_treatment    constr
_refine_ls_matrix_type           full
_refine_ls_number_parameters     345
_refine_ls_number_reflns         4842
_refine_ls_number_restraints     81
_refine_ls_R_factor_all          0.0414
_refine_ls_R_factor_gt           0.0399
_refine_ls_restrained_S_all      1.070
_refine_ls_shift/su_max          0.001
_refine_ls_shift/su_mean         0.000
_refine_ls_structure_factor_coef Fsqd
_refine_ls_weighting_details     
'w=1/[\s^2^(Fo^2^)+(0.0739P)^2^+38.2482P] where P=(Fo^2^+2Fc^2^)/3'
_refine_ls_weighting_scheme      calc
_refine_ls_wR_factor_gt          0.1125
_refine_ls_wR_factor_ref         0.1142
_refine_special_details          ?
_olex2_refinement_description    
;
1. Fixed Uiso
 At 1.2 times of:
  All C(H) groups, All N(H,H) groups
 At 1.5 times of:
  All C(H,H,H) groups
2. Restrained distances
 N8S-C10S \\sim N8S-C9S \\sim N3S-C4S \\sim N3S-C5S
 with sigma of 0.02
 C4S-C2S \\sim C2S-C5S
 with sigma of 0.02
3. Restrained planarity
 N3S, O1S, C2S, C4S, C5S
 with sigma of 0.02
4. Uiso/Uaniso restraints and constraints
C5S \\sim C4S \\sim N3S \\sim C2S \\sim O1S: within 2A with sigma of 0.002 and
sigma for terminal atoms of 0.004 within 2A
5. Rigid body (RIGU) restrains
 O6S, N8S, C7S, C9S, C10S
 with sigma for 1-2 distances of 0.002 and sigma for 1-3 distances of 0.002
 C4S, O1S, C2S, N3S, C5S
 with sigma for 1-2 distances of 0.002 and sigma for 1-3 distances of 0.002
6. Others
 Fixed Sof: O1S(0.5) N3S(0.5) C4S(0.5) H4SA(0.5) H4SB(0.5) H4SC(0.5) C2S(0.5)
 H2S(0.5) C5S(0.5) H5SA(0.5) H5SB(0.5) H5SC(0.5)
7.a Secondary CH2 refined with riding coordinates:
 N1D(H1DA,H1DB)
7.b Me refined with riding coordinates:
 C9S(H9SA,H9SB,H9SC), C10S(H10A,H10B,H10C), C4S(H4SA,H4SB,H4SC), C5S(H5SA,H5SB,
 H5SC)
7.c Aromatic/amide H refined with riding coordinates:
 C6(H6), C8(H8), C14(H14), C10(H10), C16(H16), C12(H12), C7S(H7S), C2S(H2S)
7.d Idealised Me refined as rotating group:
 C2D(H2DA,H2DB,H2DC), C3D(H3DA,H3DB,H3DC)
;
_atom_sites_solution_hydrogens   geom
_atom_sites_solution_primary     dual
_atom_sites_solution_secondary   ?
loop_
_atom_site_label
_atom_site_type_symbol
_atom_site_fract_x
_atom_site_fract_y
_atom_site_fract_z
_atom_site_U_iso_or_equiv
_atom_site_adp_type
_atom_site_occupancy
_atom_site_site_symmetry_order
_atom_site_calc_flag
_atom_site_refinement_flags_posn
_atom_site_refinement_flags_adp
_atom_site_refinement_flags_occupancy
_atom_site_disorder_assembly
_atom_site_disorder_group
Bi1 Bi 0.08414(2) -0.12422(2) 0.53858(2) 0.01834(11) Uani 1 1 d . . . . .
O2 O 0.17887(17) -0.0605(4) 0.5667(2) 0.0267(8) Uani 1 1 d . . . . .
O3 O 0.35037(16) 0.2429(4) 0.86287(19) 0.0215(7) Uani 1 1 d . . . . .
O5 O 0.39238(18) -0.2290(4) 0.5211(2) 0.0251(8) Uani 1 1 d . . . . .
O4 O 0.42386(16) 0.3225(4) 0.85110(19) 0.0233(8) Uani 1 1 d . . . . .
O8 O 0.45614(18) 0.3574(4) 0.4907(2) 0.0213(7) Uani 1 1 d . . . . .
O1 O 0.16473(16) 0.0327(4) 0.6464(2) 0.0243(8) Uani 1 1 d . . . . .
O6 O 0.4557(2) -0.1374(4) 0.4967(3) 0.0276(9) Uani 1 1 d . . . . .
O7 O 0.4374(3) 0.4692(4) 0.5622(3) 0.0407(11) Uani 1 1 d . . . . .
C2 C 0.3756(2) 0.2575(5) 0.8273(3) 0.0198(10) Uani 1 1 d . . . . .
C1 C 0.1981(2) 0.0109(5) 0.6231(3) 0.0188(9) Uani 1 1 d . . . . .
C5 C 0.2604(2) 0.0711(5) 0.6577(3) 0.0198(10) Uani 1 1 d . . . . .
C6 C 0.2872(2) 0.1340(5) 0.7242(3) 0.0185(10) Uani 1 1 d . . . . .
H6 H 0.266003 0.137486 0.747955 0.022 Uiso 1 1 calc R U . . .
C8 C 0.3758(2) 0.1889(5) 0.7195(3) 0.0192(9) Uani 1 1 d . . . . .
H8 H 0.414694 0.231341 0.740202 0.023 Uiso 1 1 calc R U . . .
C9 C 0.3496(3) 0.1246(5) 0.6538(3) 0.0215(11) Uani 1 1 d . . . . .
C4 C 0.4419(3) 0.3621(5) 0.5365(3) 0.0216(11) Uani 1 1 d . . . . .
C3 C 0.4226(3) -0.1288(5) 0.5212(3) 0.0207(11) Uani 1 1 d . . . . .
C7 C 0.3453(2) 0.1917(5) 0.7556(3) 0.0200(10) Uani 1 1 d . . . . .
C11 C 0.3813(3) 0.1214(5) 0.6143(3) 0.0206(11) Uani 1 1 d . . . . .
C14 C 0.4375(3) 0.1146(5) 0.5374(3) 0.0200(11) Uani 1 1 d . . . . .
H14 H 0.457958 0.111708 0.512755 0.024 Uiso 1 1 calc R U . . .
C10 C 0.2926(2) 0.0647(5) 0.6241(3) 0.0200(10) Uani 1 1 d . . . . .
H10 H 0.275109 0.018190 0.579855 0.024 Uiso 1 1 calc R U . . .
C13 C 0.4168(2) -0.0012(6) 0.5506(3) 0.0222(11) Uani 1 1 d . . . . .
C15 C 0.4284(2) 0.2335(5) 0.5601(3) 0.0189(10) Uani 1 1 d . . . . .
C16 C 0.4013(2) 0.2381(5) 0.5999(3) 0.0206(10) Uani 1 1 d . . . . .
H16 H 0.396529 0.320013 0.617055 0.025 Uiso 1 1 calc R U . . .
C12 C 0.3881(2) 0.0026(5) 0.5883(3) 0.0214(10) Uani 1 1 d . . . . .
H12 H 0.373144 -0.076523 0.596308 0.026 Uiso 1 1 calc R U . . .
N1D N 0.3927(3) -0.2094(7) 0.8580(3) 0.0542(17) Uani 1 1 d . . . . .
H1DA H 0.419245 -0.244113 0.902590 0.065 Uiso 1 1 calc R U . . .
H1DB H 0.378347 -0.275767 0.825029 0.065 Uiso 1 1 calc R U . . .
N8S N 0.2881(4) -0.4379(8) 0.6257(4) 0.0635(18) Uani 1 1 d D . . . .
O6S O 0.3336(6) -0.3114(10) 0.7249(4) 0.131(5) Uani 1 1 d . . . . .
C2D C 0.3386(5) -0.1401(8) 0.8553(6) 0.055(2) Uani 1 1 d . . . . .
H2DA H 0.304481 -0.127482 0.804933 0.082 Uiso 1 1 calc R U . . .
H2DB H 0.352306 -0.054150 0.879239 0.082 Uiso 1 1 calc R U . . .
H2DC H 0.324467 -0.194468 0.880055 0.082 Uiso 1 1 calc R U . . .
C3D C 0.4237(5) -0.1106(11) 0.8417(6) 0.077(3) Uani 1 1 d . . . . .
H3DA H 0.393949 -0.070187 0.794905 0.115 Uiso 1 1 calc R U . . .
H3DB H 0.456945 -0.152217 0.839924 0.115 Uiso 1 1 calc R U . . .
H3DC H 0.441120 -0.042627 0.879266 0.115 Uiso 1 1 calc R U . . .
O1S O 0.5088(12) -0.333(2) 0.6217(11) 0.132(5) Uani 0.5 1 d . U P A -1
C7S C 0.3144(6) -0.4179(12) 0.6956(5) 0.075(3) Uani 1 1 d . . . . .
H7S H 0.318562 -0.491042 0.724698 0.090 Uiso 1 1 calc R U . . .
C9S C 0.2759(7) -0.3400(13) 0.5748(6) 0.092(4) Uani 1 1 d D . . . .
H9SA H 0.256186 -0.380108 0.526835 0.137 Uiso 1 1 calc R U . . .
H9SB H 0.248202 -0.273642 0.574330 0.137 Uiso 1 1 calc R U . . .
H9SC H 0.314713 -0.298064 0.587580 0.137 Uiso 1 1 calc R U . . .
C10S C 0.2638(5) -0.5650(10) 0.5917(6) 0.082(3) Uani 1 1 d D . . . .
H10A H 0.246448 -0.557942 0.539896 0.123 Uiso 1 1 calc R U . . .
H10B H 0.297200 -0.630298 0.613181 0.123 Uiso 1 1 calc R U . . .
H10C H 0.231416 -0.592661 0.599012 0.123 Uiso 1 1 calc R U . . .
N3S N 0.4971(11) -0.3831(18) 0.7154(11) 0.135(5) Uani 0.5 1 d D U P A -1
C4S C 0.4599(15) -0.273(3) 0.7067(15) 0.129(5) Uani 0.5 1 d D U P A -1
H4SA H 0.449609 -0.276173 0.743055 0.193 Uiso 0.5 1 calc R U P A -1
H4SB H 0.482499 -0.191326 0.712553 0.193 Uiso 0.5 1 calc R U P A -1
H4SC H 0.421721 -0.274879 0.658388 0.193 Uiso 0.5 1 calc R U P A -1
C2S C 0.5208(13) -0.410(3) 0.6714(13) 0.135(5) Uani 0.5 1 d D U P A -1
H2S H 0.545411 -0.486148 0.680200 0.162 Uiso 0.5 1 calc R U P A -1
C5S C 0.508(2) -0.467(3) 0.7738(15) 0.140(6) Uani 0.5 1 d D U P A -1
H5SA H 0.534172 -0.541949 0.778066 0.210 Uiso 0.5 1 calc R U P A -1
H5SB H 0.529645 -0.417022 0.818959 0.210 Uiso 0.5 1 calc R U P A -1
H5SC H 0.468900 -0.500048 0.764100 0.210 Uiso 0.5 1 calc R U P A -1

loop_
_atom_site_aniso_label
_atom_site_aniso_U_11
_atom_site_aniso_U_22
_atom_site_aniso_U_33
_atom_site_aniso_U_23
_atom_site_aniso_U_13
_atom_site_aniso_U_12
Bi1 0.01698(14) 0.02112(15) 0.01768(16) 0.00248(6) 0.01002(11) -0.00095(6)
O2 0.0241(18) 0.041(2) 0.0203(18) -0.0093(16) 0.0154(15) -0.0140(17)
O3 0.0207(16) 0.0303(19) 0.0174(17) -0.0081(14) 0.0131(14) -0.0069(14)
O5 0.0335(19) 0.0254(19) 0.0270(19) -0.0095(15) 0.0234(17) -0.0097(16)
O4 0.0190(16) 0.035(2) 0.0190(18) -0.0066(15) 0.0122(14) -0.0057(15)
O8 0.0232(18) 0.0241(18) 0.0200(19) 0.0017(14) 0.0140(15) 0.0003(14)
O1 0.0195(16) 0.030(2) 0.0276(19) -0.0041(15) 0.0158(15) -0.0044(15)
O6 0.031(2) 0.030(2) 0.036(2) -0.0037(16) 0.028(2) -0.0027(16)
O7 0.076(3) 0.027(2) 0.042(3) 0.0062(18) 0.047(3) 0.012(2)
C2 0.021(2) 0.025(2) 0.018(2) -0.0013(19) 0.013(2) -0.0007(19)
C1 0.020(2) 0.021(2) 0.016(2) -0.0030(17) 0.0103(19) -0.0088(18)
C5 0.018(2) 0.026(3) 0.020(2) -0.003(2) 0.0132(19) 0.000(2)
C6 0.018(2) 0.024(3) 0.018(3) 0.0016(17) 0.013(2) 0.0008(17)
C8 0.021(2) 0.023(2) 0.019(2) -0.0036(18) 0.0143(19) -0.0055(19)
C9 0.022(3) 0.027(3) 0.015(3) 0.0000(17) 0.011(2) 0.0002(18)
C4 0.026(3) 0.022(3) 0.019(3) 0.0064(18) 0.014(2) 0.0045(19)
C3 0.019(2) 0.027(3) 0.018(3) -0.0013(17) 0.011(2) -0.0055(18)
C7 0.019(2) 0.025(2) 0.020(2) 0.0015(19) 0.014(2) 0.0030(19)
C11 0.018(2) 0.028(3) 0.017(3) -0.0006(17) 0.010(2) -0.0022(17)
C14 0.020(2) 0.027(3) 0.020(3) 0.0003(18) 0.016(2) -0.0014(18)
C10 0.025(2) 0.022(2) 0.016(2) -0.0045(18) 0.014(2) -0.006(2)
C13 0.019(2) 0.032(3) 0.016(2) -0.001(2) 0.0107(19) -0.002(2)
C15 0.018(2) 0.024(3) 0.017(2) 0.0054(19) 0.0111(19) 0.0034(19)
C16 0.018(2) 0.028(3) 0.018(2) -0.0012(19) 0.0110(19) 0.0008(19)
C12 0.018(2) 0.030(3) 0.018(2) 0.001(2) 0.0110(19) -0.004(2)
N1D 0.052(4) 0.066(4) 0.032(3) 0.010(3) 0.015(3) -0.014(3)
N8S 0.074(5) 0.073(4) 0.040(3) 0.005(3) 0.029(3) 0.002(4)
O6S 0.234(12) 0.100(6) 0.052(4) -0.018(4) 0.074(6) -0.073(7)
C2D 0.059(5) 0.047(5) 0.059(6) 0.000(3) 0.032(5) -0.004(4)
C3D 0.065(6) 0.094(8) 0.043(5) 0.016(4) 0.012(5) -0.017(5)
O1S 0.213(14) 0.122(10) 0.122(9) 0.050(8) 0.130(10) 0.043(9)
C7S 0.102(8) 0.079(5) 0.046(3) -0.001(4) 0.042(5) -0.013(6)
C9S 0.103(9) 0.107(7) 0.061(6) 0.021(6) 0.043(6) -0.005(7)
C10S 0.072(6) 0.076(5) 0.061(5) -0.003(4) 0.013(5) 0.008(5)
N3S 0.215(14) 0.123(10) 0.121(9) 0.053(7) 0.127(10) 0.042(9)
C4S 0.213(14) 0.122(10) 0.116(9) 0.059(8) 0.132(10) 0.040(9)
C2S 0.215(14) 0.123(10) 0.122(9) 0.052(7) 0.127(10) 0.043(9)
C5S 0.219(14) 0.126(11) 0.122(9) 0.055(8) 0.123(10) 0.042(9)

_geom_special_details            
;
 All esds (except the esd in the dihedral angle between two l.s. planes)
 are estimated using the full covariance matrix.  The cell esds are taken
 into account individually in the estimation of esds in distances, angles
 and torsion angles; correlations between esds in cell parameters are only
 used when they are defined by crystal symmetry.  An approximate (isotropic)
 treatment of cell esds is used for estimating esds involving l.s. planes.
;
loop_
_geom_bond_atom_site_label_1
_geom_bond_atom_site_label_2
_geom_bond_distance
_geom_bond_site_symmetry_2
_geom_bond_publ_flag
Bi1 O2 2.269(3) . ?
Bi1 O3 2.324(3) 4_546 ?
Bi1 O5 2.287(4) 7_546 ?
Bi1 O4 2.625(4) 4_546 ?
Bi1 O1 2.668(4) . ?
Bi1 O6 2.576(4) 7_546 ?
Bi1 O7 2.533(4) 7_556 ?
Bi1 C2 2.825(5) 4_546 ?
Bi1 C1 2.832(5) . ?
Bi1 C3 2.794(5) 7_546 ?
O2 C1 1.286(6) . ?
O3 C2 1.281(6) . ?
O5 C3 1.282(6) . ?
O4 C2 1.246(6) . ?
O8 C4 1.259(7) . ?
O1 C1 1.247(6) . ?
O6 C3 1.245(7) . ?
O7 C4 1.263(7) . ?
C2 C7 1.489(7) . ?
C1 C5 1.485(6) . ?
C5 C6 1.393(7) . ?
C5 C10 1.395(7) . ?
C6 H6 0.9500 . ?
C6 C7 1.393(7) . ?
C8 H8 0.9500 . ?
C8 C9 1.388(7) . ?
C8 C7 1.401(6) . ?
C9 C11 1.495(8) . ?
C9 C10 1.383(8) . ?
C4 C15 1.516(7) . ?
C3 C13 1.495(8) . ?
C11 C16 1.398(7) . ?
C11 C12 1.389(7) . ?
C14 H14 0.9500 . ?
C14 C13 1.388(7) . ?
C14 C15 1.376(7) . ?
C10 H10 0.9500 . ?
C13 C12 1.392(7) . ?
C15 C16 1.402(7) . ?
C16 H16 0.9500 . ?
C12 H12 0.9500 . ?
N1D H1DA 0.9100 . ?
N1D H1DB 0.9100 . ?
N1D C2D 1.540(12) . ?
N1D C3D 1.450(12) . ?
N8S C7S 1.323(12) . ?
N8S C9S 1.404(11) . ?
N8S C10S 1.451(11) . ?
O6S C7S 1.218(14) . ?
C2D H2DA 0.9800 . ?
C2D H2DB 0.9800 . ?
C2D H2DC 0.9800 . ?
C3D H3DA 0.9800 . ?
C3D H3DB 0.9800 . ?
C3D H3DC 0.9800 . ?
O1S C2S 1.25(3) . ?
C7S H7S 0.9500 . ?
C9S H9SA 0.9800 . ?
C9S H9SB 0.9800 . ?
C9S H9SC 0.9800 . ?
C10S H10A 0.9800 . ?
C10S H10B 0.9800 . ?
C10S H10C 0.9800 . ?
N3S C4S 1.420(17) . ?
N3S C2S 1.44(4) . ?
N3S C5S 1.443(16) . ?
C4S H4SA 0.9800 . ?
C4S H4SB 0.9800 . ?
C4S H4SC 0.9800 . ?
C2S H2S 0.9500 . ?
C5S H5SA 0.9800 . ?
C5S H5SB 0.9800 . ?
C5S H5SC 0.9800 . ?

loop_
_geom_angle_atom_site_label_1
_geom_angle_atom_site_label_2
_geom_angle_atom_site_label_3
_geom_angle
_geom_angle_site_symmetry_1
_geom_angle_site_symmetry_3
_geom_angle_publ_flag
O2 Bi1 O3 77.71(14) . 4_546 ?
O2 Bi1 O5 75.65(13) . 7_546 ?
O2 Bi1 O4 115.53(12) . 4_546 ?
O2 Bi1 O1 52.34(12) . . ?
O2 Bi1 O6 122.87(14) . 7_546 ?
O2 Bi1 O7 75.22(16) . 7_556 ?
O2 Bi1 C2 96.59(14) . 4_546 ?
O2 Bi1 C1 26.36(14) . . ?
O2 Bi1 C3 99.28(15) . 7_546 ?
O3 Bi1 O4 52.68(11) 4_546 4_546 ?
O3 Bi1 O1 72.29(14) 4_546 . ?
O3 Bi1 O6 72.82(14) 4_546 7_546 ?
O3 Bi1 O7 152.08(15) 4_546 7_556 ?
O3 Bi1 C2 26.61(13) 4_546 4_546 ?
O3 Bi1 C1 72.66(14) 4_546 . ?
O3 Bi1 C3 75.48(15) 4_546 7_546 ?
O5 Bi1 O3 83.01(14) 7_546 4_546 ?
O5 Bi1 O4 126.09(13) 7_546 4_546 ?
O5 Bi1 O1 125.54(12) 7_546 . ?
O5 Bi1 O6 53.30(12) 7_546 7_546 ?
O5 Bi1 O7 83.80(14) 7_546 7_556 ?
O5 Bi1 C2 105.81(14) 7_546 4_546 ?
O5 Bi1 C1 100.71(14) 7_546 . ?
O5 Bi1 C3 26.92(14) 7_546 7_546 ?
O4 Bi1 O1 73.19(12) 4_546 . ?
O4 Bi1 C2 26.09(13) 4_546 4_546 ?
O4 Bi1 C1 94.04(13) 4_546 . ?
O4 Bi1 C3 104.00(14) 4_546 7_546 ?
O1 Bi1 C2 69.81(13) . 4_546 ?
O1 Bi1 C1 25.99(12) . . ?
O1 Bi1 C3 140.69(14) . 7_546 ?
O6 Bi1 O4 82.33(13) 7_546 4_546 ?
O6 Bi1 O1 144.83(14) 7_546 . ?
O6 Bi1 C2 77.05(15) 7_546 4_546 ?
O6 Bi1 C1 138.85(14) 7_546 . ?
O6 Bi1 C3 26.41(14) 7_546 7_546 ?
O7 Bi1 O4 149.30(13) 7_556 4_546 ?
O7 Bi1 O1 96.03(14) 7_556 . ?
O7 Bi1 O6 117.22(15) 7_556 7_546 ?
O7 Bi1 C2 165.70(16) 7_556 4_546 ?
O7 Bi1 C1 85.81(16) 7_556 . ?
O7 Bi1 C3 102.20(15) 7_556 7_546 ?
C2 Bi1 C1 82.03(14) 4_546 . ?
C3 Bi1 C2 90.58(15) 7_546 4_546 ?
C3 Bi1 C1 121.20(15) 7_546 . ?
C1 O2 Bi1 102.1(3) . . ?
C2 O3 Bi1 99.1(3) . 4_556 ?
C3 O5 Bi1 99.2(3) . 7_546 ?
C2 O4 Bi1 85.9(3) . 4_556 ?
C1 O1 Bi1 84.4(3) . . ?
C3 O6 Bi1 86.6(3) . 7_546 ?
C4 O7 Bi1 99.5(3) . 7_556 ?
O3 C2 Bi1 54.3(2) . 4_556 ?
O3 C2 C7 117.4(4) . . ?
O4 C2 Bi1 68.0(3) . 4_556 ?
O4 C2 O3 122.2(4) . . ?
O4 C2 C7 120.4(4) . . ?
C7 C2 Bi1 171.3(3) . 4_556 ?
O2 C1 Bi1 51.6(2) . . ?
O2 C1 C5 117.6(4) . . ?
O1 C1 Bi1 69.7(3) . . ?
O1 C1 O2 121.2(4) . . ?
O1 C1 C5 121.1(4) . . ?
C5 C1 Bi1 169.2(3) . . ?
C6 C5 C1 120.2(4) . . ?
C6 C5 C10 119.4(5) . . ?
C10 C5 C1 120.4(4) . . ?
C5 C6 H6 120.1 . . ?
C5 C6 C7 119.7(5) . . ?
C7 C6 H6 120.1 . . ?
C9 C8 H8 119.8 . . ?
C9 C8 C7 120.5(5) . . ?
C7 C8 H8 119.8 . . ?
C8 C9 C11 121.2(5) . . ?
C10 C9 C8 118.9(5) . . ?
C10 C9 C11 119.9(5) . . ?
O8 C4 O7 122.6(5) . . ?
O8 C4 C15 118.2(5) . . ?
O7 C4 C15 119.2(5) . . ?
O5 C3 Bi1 53.9(2) . 7_546 ?
O5 C3 C13 118.6(5) . . ?
O6 C3 Bi1 67.0(3) . 7_546 ?
O6 C3 O5 120.7(5) . . ?
O6 C3 C13 120.7(5) . . ?
C13 C3 Bi1 171.4(4) . 7_546 ?
C6 C7 C2 120.8(4) . . ?
C6 C7 C8 119.9(5) . . ?
C8 C7 C2 119.3(4) . . ?
C16 C11 C9 120.5(4) . . ?
C12 C11 C9 119.9(4) . . ?
C12 C11 C16 119.4(5) . . ?
C13 C14 H14 119.9 . . ?
C15 C14 H14 119.9 . . ?
C15 C14 C13 120.1(5) . . ?
C5 C10 H10 119.3 . . ?
C9 C10 C5 121.4(5) . . ?
C9 C10 H10 119.3 . . ?
C14 C13 C3 119.8(5) . . ?
C14 C13 C12 119.9(5) . . ?
C12 C13 C3 120.2(5) . . ?
C14 C15 C4 120.7(5) . . ?
C14 C15 C16 120.3(5) . . ?
C16 C15 C4 118.7(5) . . ?
C11 C16 C15 119.7(5) . . ?
C11 C16 H16 120.2 . . ?
C15 C16 H16 120.2 . . ?
C11 C12 C13 120.4(5) . . ?
C11 C12 H12 119.8 . . ?
C13 C12 H12 119.8 . . ?
H1DA N1D H1DB 108.6 . . ?
C2D N1D H1DA 110.3 . . ?
C2D N1D H1DB 110.3 . . ?
C3D N1D H1DA 110.3 . . ?
C3D N1D H1DB 110.3 . . ?
C3D N1D C2D 107.0(8) . . ?
C7S N8S C9S 125.3(10) . . ?
C7S N8S C10S 122.9(9) . . ?
C9S N8S C10S 111.6(9) . . ?
N1D C2D H2DA 109.5 . . ?
N1D C2D H2DB 109.5 . . ?
N1D C2D H2DC 109.5 . . ?
H2DA C2D H2DB 109.5 . . ?
H2DA C2D H2DC 109.5 . . ?
H2DB C2D H2DC 109.5 . . ?
N1D C3D H3DA 109.5 . . ?
N1D C3D H3DB 109.5 . . ?
N1D C3D H3DC 109.5 . . ?
H3DA C3D H3DB 109.5 . . ?
H3DA C3D H3DC 109.5 . . ?
H3DB C3D H3DC 109.5 . . ?
N8S C7S H7S 118.0 . . ?
O6S C7S N8S 123.9(11) . . ?
O6S C7S H7S 118.0 . . ?
N8S C9S H9SA 109.5 . . ?
N8S C9S H9SB 109.5 . . ?
N8S C9S H9SC 109.5 . . ?
H9SA C9S H9SB 109.5 . . ?
H9SA C9S H9SC 109.5 . . ?
H9SB C9S H9SC 109.5 . . ?
N8S C10S H10A 109.5 . . ?
N8S C10S H10B 109.5 . . ?
N8S C10S H10C 109.5 . . ?
H10A C10S H10B 109.5 . . ?
H10A C10S H10C 109.5 . . ?
H10B C10S H10C 109.5 . . ?
C4S N3S C2S 124.8(15) . . ?
C4S N3S C5S 112(2) . . ?
C2S N3S C5S 123.2(16) . . ?
N3S C4S H4SA 109.5 . . ?
N3S C4S H4SB 109.5 . . ?
N3S C4S H4SC 109.5 . . ?
H4SA C4S H4SB 109.5 . . ?
H4SA C4S H4SC 109.5 . . ?
H4SB C4S H4SC 109.5 . . ?
O1S C2S N3S 119(3) . . ?
O1S C2S H2S 120.3 . . ?
N3S C2S H2S 120.3 . . ?
N3S C5S H5SA 109.5 . . ?
N3S C5S H5SB 109.5 . . ?
N3S C5S H5SC 109.5 . . ?
H5SA C5S H5SB 109.5 . . ?
H5SA C5S H5SC 109.5 . . ?
H5SB C5S H5SC 109.5 . . ?

_shelx_res_file                  
;
TITL s5791l_auto_a.res in C2/c
    s5791l_auto.res
    created by SHELXL-2016/6 at 11:45:41 on 12-Apr-2021
REM Old TITL s5791l_auto in Cc
REM SHELXT solution in C2/c
REM R1 0.077, Rweak 0.003, Alpha 0.061, Orientation as input
REM Formula found by SHELXT: C23 N3 O7 Bi
CELL 1.54184 25.9161 10.1434 22.2019 90 123.381 90
ZERR 8 0.0005 0.0001 0.0004 0 0.003 0
LATT 7
SYMM -X,+Y,0.5-Z
SFAC C H Bi N O
UNIT 180 196 8 20 76
SADI N8S C10S N8S C9S N3S C4S N3S C5S
FLAT 0.02 N3S O1S C2S C4S C5S
SADI C4S C2S C2S C5S
RIGU 0.002 0.002 O6S N8S C7S C9S C10S
RIGU 0.002 0.002 C4S O1S C2S N3S C5S
SIMU 0.002 0.004 2 C5S C4S N3S C2S O1S

L.S. 25
PLAN  5
SIZE 0.2 0.12 0.02
TEMP -173
BOND $H
list 4
fmap 2 53
ACTA
REM <olex2.extras>
REM <HklSrc "%.\\s5791l_auto.hkl">
REM </olex2.extras>

WGHT    0.073900   38.248199
FVAR       0.16355
BI1   3    0.084137   -0.124224    0.538577    11.00000    0.01698    0.02112 =
         0.01768    0.00248    0.01002   -0.00095
O2    5    0.178866   -0.060530    0.566668    11.00000    0.02413    0.04086 =
         0.02026   -0.00927    0.01543   -0.01399
O3    5    0.350375    0.242853    0.862870    11.00000    0.02072    0.03031 =
         0.01738   -0.00815    0.01305   -0.00691
O5    5    0.392380   -0.228964    0.521084    11.00000    0.03346    0.02539 =
         0.02699   -0.00948    0.02338   -0.00969
O4    5    0.423858    0.322498    0.851102    11.00000    0.01899    0.03476 =
         0.01897   -0.00662    0.01219   -0.00574
O8    5    0.456139    0.357443    0.490686    11.00000    0.02320    0.02410 =
         0.02000    0.00169    0.01395    0.00035
O1    5    0.164729    0.032656    0.646356    11.00000    0.01951    0.03019 =
         0.02759   -0.00411    0.01581   -0.00440
O6    5    0.455695   -0.137385    0.496714    11.00000    0.03124    0.02987 =
         0.03629   -0.00375    0.02791   -0.00272
O7    5    0.437357    0.469204    0.562193    11.00000    0.07618    0.02703 =
         0.04180    0.00615    0.04699    0.01156
C2    1    0.375571    0.257492    0.827251    11.00000    0.02108    0.02453 =
         0.01767   -0.00130    0.01312   -0.00074
C1    1    0.198085    0.010891    0.623058    11.00000    0.02041    0.02104 =
         0.01562   -0.00303    0.01029   -0.00884
C5    1    0.260387    0.071056    0.657671    11.00000    0.01801    0.02578 =
         0.01990   -0.00322    0.01317    0.00023
C6    1    0.287222    0.133977    0.724158    11.00000    0.01784    0.02427 =
         0.01780    0.00159    0.01264    0.00080
AFIX  43
H6    2    0.266003    0.137486    0.747955    11.00000   -1.20000
AFIX   0
C8    1    0.375803    0.188929    0.719512    11.00000    0.02095    0.02321 =
         0.01869   -0.00361    0.01426   -0.00546
AFIX  43
H8    2    0.414694    0.231341    0.740202    11.00000   -1.20000
AFIX   0
C9    1    0.349602    0.124642    0.653765    11.00000    0.02184    0.02749 =
         0.01545   -0.00003    0.01051    0.00017
C4    1    0.441887    0.362096    0.536461    11.00000    0.02579    0.02153 =
         0.01924    0.00637    0.01353    0.00453
C3    1    0.422587   -0.128834    0.521154    11.00000    0.01850    0.02696 =
         0.01827   -0.00135    0.01116   -0.00549
C7    1    0.345320    0.191743    0.755602    11.00000    0.01926    0.02511 =
         0.02030    0.00149    0.01377    0.00295
C11   1    0.381285    0.121441    0.614313    11.00000    0.01816    0.02793 =
         0.01685   -0.00063    0.01031   -0.00221
C14   1    0.437494    0.114592    0.537444    11.00000    0.02022    0.02738 =
         0.02005    0.00031    0.01600   -0.00138
AFIX  43
H14   2    0.457958    0.111708    0.512755    11.00000   -1.20000
AFIX   0
C10   1    0.292646    0.064708    0.624089    11.00000    0.02531    0.02238 =
         0.01630   -0.00454    0.01406   -0.00592
AFIX  43
H10   2    0.275109    0.018190    0.579855    11.00000   -1.20000
AFIX   0
C13   1    0.416777   -0.001230    0.550623    11.00000    0.01943    0.03202 =
         0.01650   -0.00140    0.01066   -0.00200
C15   1    0.428449    0.233543    0.560065    11.00000    0.01757    0.02418 =
         0.01736    0.00535    0.01114    0.00345
C16   1    0.401299    0.238078    0.599919    11.00000    0.01799    0.02784 =
         0.01775   -0.00124    0.01105    0.00079
AFIX  43
H16   2    0.396529    0.320013    0.617055    11.00000   -1.20000
AFIX   0
C12   1    0.388124    0.002617    0.588311    11.00000    0.01812    0.02980 =
         0.01802    0.00087    0.01105   -0.00433
AFIX  43
H12   2    0.373144   -0.076523    0.596308    11.00000   -1.20000
AFIX   0

N1D   4    0.392661   -0.209388    0.858005    11.00000    0.05180    0.06565 =
         0.03221    0.01026    0.01490   -0.01408
AFIX  23
H1DA  2    0.419245   -0.244113    0.902590    11.00000   -1.20000
H1DB  2    0.378347   -0.275767    0.825029    11.00000   -1.20000
AFIX   0

N8S   4    0.288071   -0.437928    0.625695    11.00000    0.07356    0.07313 =
         0.04014    0.00481    0.02905    0.00203
O6S   5    0.333624   -0.311364    0.724912    11.00000    0.23358    0.10010 =
         0.05190   -0.01826    0.07446   -0.07291
C2D   1    0.338561   -0.140070    0.855313    11.00000    0.05862    0.04737 =
         0.05852    0.00040    0.03192   -0.00410
AFIX 137
H2DA  2    0.304481   -0.127482    0.804933    11.00000   -1.50000
H2DB  2    0.352306   -0.054150    0.879239    11.00000   -1.50000
H2DC  2    0.324467   -0.194468    0.880055    11.00000   -1.50000
AFIX   0
C3D   1    0.423681   -0.110604    0.841705    11.00000    0.06481    0.09431 =
         0.04329    0.01594    0.01185   -0.01718
AFIX 137
H3DA  2    0.393949   -0.070187    0.794905    11.00000   -1.50000
H3DB  2    0.456945   -0.152217    0.839924    11.00000   -1.50000
H3DC  2    0.441120   -0.042627    0.879266    11.00000   -1.50000
AFIX   0

PART -1
O1S   5    0.508767   -0.332857    0.621652    10.50000    0.21322    0.12166 =
         0.12220    0.04978    0.13029    0.04326

PART 0
C7S   1    0.314404   -0.417898    0.695612    11.00000    0.10206    0.07862 =
         0.04559   -0.00117    0.04193   -0.01337
AFIX  43
H7S   2    0.318562   -0.491042    0.724698    11.00000   -1.20000
AFIX   0
C9S   1    0.275872   -0.340047    0.574766    11.00000    0.10340    0.10684 =
         0.06098    0.02102    0.04308   -0.00500
AFIX  33
H9SA  2    0.256186   -0.380108    0.526835    11.00000   -1.50000
H9SB  2    0.248202   -0.273642    0.574330    11.00000   -1.50000
H9SC  2    0.314713   -0.298064    0.587580    11.00000   -1.50000
AFIX   0
C10S  1    0.263816   -0.565017    0.591687    11.00000    0.07168    0.07603 =
         0.06091   -0.00273    0.01285    0.00790
AFIX  33
H10A  2    0.246448   -0.557942    0.539896    11.00000   -1.50000
H10B  2    0.297200   -0.630298    0.613181    11.00000   -1.50000
H10C  2    0.231416   -0.592661    0.599012    11.00000   -1.50000
AFIX   0

PART -1
N3S   4    0.497146   -0.383065    0.715370    10.50000    0.21488    0.12328 =
         0.12150    0.05345    0.12724    0.04186
C4S   1    0.459855   -0.272821    0.706667    10.50000    0.21307    0.12216 =
         0.11596    0.05852    0.13174    0.03988
AFIX  33
H4SA  2    0.449609   -0.276173    0.743055    10.50000   -1.50000
H4SB  2    0.482499   -0.191326    0.712553    10.50000   -1.50000
H4SC  2    0.421721   -0.274879    0.658388    10.50000   -1.50000
AFIX   0
C2S   1    0.520813   -0.410111    0.671420    10.50000    0.21460    0.12302 =
         0.12232    0.05192    0.12719    0.04276
AFIX  43
H2S   2    0.545411   -0.486148    0.680200    10.50000   -1.20000
AFIX   0
C5S   1    0.508366   -0.467277    0.773813    10.50000    0.21884    0.12557 =
         0.12171    0.05492    0.12292    0.04201
AFIX  33
H5SA  2    0.534172   -0.541949    0.778066    10.50000   -1.50000
H5SB  2    0.529645   -0.417022    0.818959    10.50000   -1.50000
H5SC  2    0.468900   -0.500048    0.764100    10.50000   -1.50000
AFIX   0
HKLF 4


REM  s5791l_auto_a.res in C2/c
REM R1 =  0.0399 for    4598 Fo > 4sig(Fo)  and  0.0414 for all    4842 data
REM    345 parameters refined using     81 restraints

END

WGHT      0.0739     38.1841

REM Highest difference peak  2.114,  deepest hole -2.572,  1-sigma level  0.196
Q1    1   0.0394 -0.1234  0.5186  11.00000  0.05    2.11
Q2    1   0.1217 -0.1228  0.5439  11.00000  0.05    1.75
Q3    1   0.5015  0.4491  0.4944  11.00000  0.05    1.47
Q4    1   0.5034  0.2996  0.4876  11.00000  0.05    1.27
Q5    1   0.3401  0.2946  0.9159  11.00000  0.05    1.18
;
_shelx_res_checksum              73067
_shelx_hkl_file                  
;
 -31   1   9  675.43   22.51
 -31   1  10   23.65    1.86
 -31   1  11  284.08   10.18
 -31   1  12  225.01    8.30
 -31   1  13   85.20    3.81
 -31   1  14  466.96   15.85
 -31   3  11  296.58   10.23
 -31   3  12  238.62    8.37
 -30   0   7    0.99    1.24
 -30   0   9    1.76    1.42
 -30   0  10  525.72   18.25
 -30   0  11    1.43    1.46
 -30   0  12  864.15   29.01
 -30   0  13    0.48    1.36
 -30   0  14  949.83   31.58
 -30   0  16  830.07   28.66
 -30   0  17    0.57    2.03
 -30   0  18  137.54    6.73
 -30   0  19    0.87    1.91
 -30   0  20    3.25    2.03
 -30   0  21    2.13    1.89
 -30   0  22  213.70    8.60
 -30   0  23    1.87    1.42
 -30   2   6   78.53    3.40
 -30   2   7 1216.47   39.75
 -30   2   9  676.63   22.81
 -30   2  10   30.92    2.31
 -30   2  11  232.05    8.76
 -30   2  12    2.68    1.33
 -30   2  13   29.06    2.17
 -30   2  14    5.44    1.35
 -30   2  15  178.75    6.72
 -30   2  19 1219.45   40.42
 -30   2  20    2.00    1.60
 -30   2  21 1074.06   35.62
 -30   4   9   17.02    1.34
 -30   4  10  329.54   11.35
 -30   4  11    7.75    1.14
 -30   4  12 1010.89   32.99
 -30   4  13    2.38    0.93
 -29   1   4    2.68    1.12
 -29   1   5  549.32   18.72
 -29   1   6   73.76    3.76
 -29   1   7  606.70   20.68
 -29  -1   7  592.76   20.64
 -29   1   9  349.55   12.84
 -29  -1   9  346.78   12.84
 -29  -1  10  490.41   17.43
 -29   1  10  490.73   17.38
 -29   1  11    3.41    1.64
 -29  -1  11    3.01    1.66
 -29  -1  12  681.31   23.44
 -29   1  12  675.10   23.33
 -29   1  13   62.29    3.61
 -29  -1  13   62.70    3.69
 -29   1  14  627.36   21.58
 -29  -1  15  360.70   14.29
 -29   1  15  354.06   12.78
 -29   1  16  216.56    9.28
 -29  -1  16  197.12    9.50
 -29   1  17  959.94   32.06
 -29  -1  17  871.22   32.08
 -29  -1  18    3.29    2.56
 -29   1  18    4.33    2.17
 -29   1  18    6.14    2.51
 -29   1  19  689.54   25.00
 -29  -1  19  672.15   25.09
 -29   1  19  736.16   24.70
 -29  -1  20   59.21    4.51
 -29   1  20   62.94    4.51
 -29   1  20   67.51    4.19
 -29  -1  21  288.95   11.98
 -29   1  21  294.62   11.96
 -29   1  21  315.79   11.76
 -29  -1  22  328.85   13.27
 -29   1  22  341.00   13.26
 -29   1  23  120.59    5.75
 -29  -1  23  116.81    5.79
 -29   1  23  131.13    5.71
 -29   1  24  546.47   18.92
 -29   3   5  596.98   19.91
 -29   3   6    6.12    1.33
 -29   3   7  373.28   13.16
 -29   3   9   40.23    2.67
 -29   3  10  886.89   29.69
 -29   3  11    4.35    1.53
 -29   3  12  633.84   21.62
 -29   3  13  144.00    5.97
 -29   3  14  527.20   18.07
 -29   3  15  399.73   13.84
 -29   3  19  686.10   23.85
 -29   3  19  701.64   23.67
 -29   3  20   84.92    4.47
 -29   3  20   87.87    4.32
 -29   3  21  211.58    8.34
 -29   3  21  211.83    8.20
 -29   3  22  323.53   11.67
 -29   5   9  118.45    4.61
 -29   5  10  844.21   27.72
 -29   5  11   20.41    1.57
 -29   5  12  495.27   16.61
 -29   5  13  106.57    4.17
 -28   0   4  120.88    5.32
 -28   0   5   -0.32    1.58
 -28   0   6  635.41   22.04
 -28   0   7    0.69    1.70
 -28   0   9    2.58    1.83
 -28   0  10 1743.61   57.57
 -28   0  11    2.10    1.84
 -28   0  12  999.31   33.86
 -28   0  13    0.84    2.45
 -28   0  13    3.97    1.76
 -28   0  14  539.36   20.44
 -28   0  14  536.55   19.04
 -28   0  15    2.81    2.74
 -28   0  15    1.18    1.60
 -28   0  16   10.03    2.60
 -28   0  16   12.23    3.24
 -28   0  17    3.16    2.41
 -28   0  17    1.06    2.82
 -28   0  18  453.99   17.89
 -28   0  18  456.22   17.47
 -28   0  19    3.87    2.53
 -28   0  19    0.74    2.79
 -28   0  20 1200.57   42.43
 -28   0  20 1263.73   42.22
 -28   0  21    3.19    2.58
 -28   0  21    1.82    2.70
 -28   0  22 1432.79   49.16
 -28   0  22 1486.81   49.14
 -28   0  23   -0.60    2.18
 -28   0  23    2.85    2.34
 -28   0  24 1354.93   45.10
 -28   0  25    1.24    1.44
 -28   2   3  765.69   25.41
 -28   2   4    3.77    1.36
 -28   2   5  753.80   25.49
 -28   2   6    0.69    1.50
 -28   2   7  268.06   10.32
 -28   2   9    9.71    1.96
 -28   2  10    5.12    1.82
 -28   2  11  266.10   10.38
 -28   2  12   19.27    2.32
 -28   2  13 1014.93   34.14
 -28  -2  14   20.05    3.30
 -28   2  14   16.18    2.09
 -28  -2  15 1599.85   53.91
 -28   2  15 1580.76   52.01
 -28  -2  16    5.16    2.93
 -28   2  16    6.33    2.68
 -28  -2  17 1770.82   62.42
 -28   2  17 1883.16   62.29
 -28   2  17 1908.24   61.72
 -28   2  18   16.89    3.13
 -28   2  18   22.56    2.95
 -28  -2  18   16.30    3.41
 -28   2  19  682.78   23.76
 -28   2  19  679.95   24.20
 -28  -2  19  622.38   24.21
 -28  -2  20    4.14    2.64
 -28   2  20    3.41    2.24
 -28   2  20    3.31    2.45
 -28   2  21  226.44    9.89
 -28   2  21  234.13    9.67
 -28  -2  21  225.35   10.03
 -28   2  22   15.12    2.72
 -28   2  22   18.08    2.66
 -28   2  23   19.26    2.59
 -28  -2  23   17.57    2.60
 -28   2  23   22.47    2.60
 -28  -2  24    1.57    1.58
 -28   2  24    0.29    1.56
 -28   2  24    1.97    1.69
 -28   4   4  114.99    4.48
 -28   4   5    1.72    1.12
 -28   4   6  967.37   32.02
 -28   4   7   13.12    1.76
 -28   4   9   13.14    1.89
 -28   4  10 1224.20   40.53
 -28   4  11   14.50    1.94
 -28   4  12  819.43   27.62
 -28   4  13    1.67    1.39
 -28   4  14  257.57    9.53
 -28   4  15    2.81    1.20
 -28   4  18  252.13    9.72
 -28   4  19    4.13    1.76
 -28   4  19    3.35    1.76
 -28   4  20 1141.26   37.56
 -28   4  20 1115.16   37.52
 -28   4  21   11.48    1.84
 -28   4  21   10.97    1.85
 -28   4  22  997.30   33.04
 -28   6   9   13.71    1.21
 -28   6  10    4.48    0.99
 -28   6  11  217.03    7.73
 -28   6  12   31.37    1.79
 -27   1   2   88.27    4.12
 -27   1   3  433.23   15.35
 -27   1   4  400.30   14.33
 -27  -1   4  387.12   14.31
 -27  -1   5  275.55   10.75
 -27   1   5  278.32   10.76
 -27   1   6  578.85   20.68
 -27  -1   6  591.38   20.76
 -27   1   7    9.47    2.09
 -27   1   9  213.83    9.00
 -27  -1   9  214.75    9.12
 -27   1  10  564.67   20.66
 -27  -1  10  598.19   20.95
 -27   1  11  273.76   11.00
 -27  -1  11  280.19   11.18
 -27  -1  12   88.22    6.09
 -27  -1  12   97.19    5.28
 -27   1  12   96.17    5.10
 -27   1  13  485.68   18.37
 -27  -1  13  447.01   18.54
 -27   1  13  462.97   17.06
 -27  -1  13  476.29   17.25
 -27  -1  14   24.27    3.93
 -27   1  14   24.02    3.79
 -27   1  14   24.01    2.54
 -27  -1  14   24.63    2.73
 -27  -1  15  797.56   29.29
 -27   1  15  831.68   29.45
 -27   1  15  777.55   27.25
 -27  -1  15  797.32   27.40
 -27  -1  15  799.16   28.59
 -27  -1  16  202.70   10.42
 -27   1  16  210.08   10.46
 -27  -1  16  210.46   10.00
 -27   1  16  228.54    9.96
 -27   1  17  434.34   16.64
 -27   1  17  409.03   17.08
 -27  -1  17  399.51   17.04
 -27  -1  17  419.53   16.72
 -27  -1  18  511.04   20.82
 -27   1  18  545.99   20.88
 -27   1  18  538.73   20.31
 -27  -1  18  539.81   20.53
 -27   1  19   19.17    3.30
 -27  -1  19   17.49    3.58
 -27  -1  19   16.29    3.40
 -27   1  19   16.72    3.54
 -27   1  20  670.06   24.97
 -27  -1  20  633.15   24.77
 -27   1  20  699.08   24.72
 -27  -1  20  674.41   24.79
 -27   1  21   55.31    4.88
 -27   1  21   62.31    4.83
 -27  -1  21   56.31    4.94
 -27  -1  21   64.24    5.03
 -27   1  22  500.20   19.66
 -27  -1  22  530.04   19.73
 -27   1  22  532.39   19.54
 -27   1  23  249.50   10.94
 -27  -1  23  263.13   11.05
 -27   1  23  263.08   10.88
 -27  -1  24  135.18    6.67
 -27   1  24  136.80    6.78
 -27   1  24  143.68    6.79
 -27  -1  25  539.29   19.65
 -27   1  25  592.23   19.98
 -27   3   2   33.65    2.07
 -27   3   3  704.49   23.68
 -27   3   4  192.90    7.65
 -27   3   5  324.40   12.03
 -27   3   6  504.18   17.94
 -27   3   7    1.26    1.69
 -27   3   9   73.99    4.40
 -27   3  10  496.20   17.93
 -27   3  11  678.78   23.71
 -27   3  12  189.65    8.04
 -27   3  13 1087.74   36.60
 -27   3  14   25.45    2.53
 -27  -3  15  848.10   30.38
 -27   3  15  832.98   28.29
 -27   3  16  202.34    9.37
 -27   3  16  201.32    8.95
 -27  -3  16  194.94    9.82
 -27  -3  17  338.18   15.23
 -27   3  17  378.39   14.99
 -27   3  17  385.37   14.58
 -27   3  18  564.73   20.65
 -27  -3  18  513.08   20.79
 -27   3  18  555.07   20.23
 -27  -3  19   63.71    5.34
 -27   3  19   74.49    5.19
 -27   3  19   78.28    5.03
 -27   3  20  450.47   17.21
 -27   3  20  444.62   16.92
 -27   3  21   30.09    3.47
 -27   3  21   29.98    3.30
 -27   3  22  407.13   15.00
 -27   3  22  404.91   15.12
 -27  -3  22  373.58   15.11
 -27   3  23  373.31   13.94
 -27   3  23  371.58   14.03
 -27   3  24  224.08    8.96
 -27   3  24  227.91    8.93
 -27   5   4  257.38    9.07
 -27   5   5  319.38   11.29
 -27   5   6  454.06   15.78
 -27   5   7    3.83    1.55
 -27   5   9   92.91    4.59
 -27   5  10  290.15   10.88
 -27   5  11  420.80   15.02
 -27   5  12  150.73    6.38
 -27   5  13  689.31   23.40
 -27   5  14    4.48    1.34
 -27   5  15  522.46   17.68
 -27   5  18  539.26   18.88
 -27   5  19   85.63    4.39
 -27   5  20  577.48   20.32
 -27   5  20  600.11   20.16
 -27   5  21    4.14    1.49
 -26   0   1    0.95    1.34
 -26   0   2  877.07   29.61
 -26   0   3    4.95    1.77
 -26   0   4 1389.67   46.33
 -26   0   5    0.69    1.89
 -26   0   6 2005.71   66.16
 -26   0   9    2.53    2.02
 -26   0  10  171.13    7.86
 -26   0  11    1.87    2.67
 -26   0  11    0.84    1.90
 -26   0  12   34.08    4.28
 -26   0  12   33.86    3.21
 -26   0  13    2.36    2.87
 -26   0  13    0.47    1.91
 -26   0  14  266.76   12.28
 -26   0  14  241.80   10.26
 -26   0  14  260.58   11.37
 -26   0  15    4.02    2.81
 -26   0  15    1.57    3.41
 -26   0  15    3.53    1.81
 -26   0  16 1102.21   40.24
 -26   0  16 1147.72   39.75
 -26   0  17    2.73    3.22
 -26   0  17    3.05    3.44
 -26   0  18 1640.15   57.92
 -26   0  18 1722.70   57.60
 -26   0  19    1.49    3.14
 -26   0  19    2.36    3.31
 -26   0  20  740.14   28.67
 -26   0  20  810.94   28.65
 -26   0  21    0.61    2.89
 -26   0  21    0.32    3.03
 -26   0  22  363.54   15.29
 -26   0  22  373.62   15.24
 -26   0  23    1.98    2.90
 -26   0  24    5.22    2.72
 -26   0  24    7.32    2.76
 -26   0  25    3.17    2.18
 -26   2   0    6.51    1.13
 -26   2   1  583.19   19.83
 -26   2   2    1.74    1.46
 -26   2   3  193.14    7.95
 -26  -2   4   21.25    2.57
 -26   2   4   20.37    2.45
 -26   2   5    3.04    1.87
 -26  -2   5    3.25    1.91
 -26  -2   6   56.64    4.01
 -26   2   6   55.25    3.87
 -26  -2   8   19.42    2.89
 -26   2   9 1288.72   44.18
 -26  -2   9 1338.12   44.50
 -26   2  10  100.59    5.53
 -26  -2  10  103.38    5.77
 -26  -2  11 1851.05   67.35
 -26   2  11 1988.48   66.08
 -26  -2  12   18.03    3.91
 -26   2  12   21.08    2.65
 -26  -2  12   22.75    3.03
 -26  -2  13 1707.21   59.07
 -26  -2  13 1789.11   57.68
 -26   2  13 1687.67   57.25
 -26  -2  14   61.85    5.65
 -26   2  14   64.51    5.45
 -26   2  14   60.59    3.90
 -26  -2  15 1103.10   40.78
 -26   2  15 1175.48   40.76
 -26   2  15 1210.12   40.04
 -26   2  15 1121.20   38.44
 -26  -2  16    4.43    3.13
 -26  -2  16    2.37    3.43
 -26   2  16    2.70    2.56
 -26   2  16    1.72    3.25
 -26  -2  17   46.78    5.12
 -26   2  17   55.56    4.90
 -26   2  17   46.96    5.01
 -26  -2  17   44.57    4.83
 -26   2  18    5.81    3.00
 -26  -2  18    4.33    3.16
 -26   2  18    4.90    3.24
 -26  -2  18    4.78    3.41
 -26  -2  19  123.34    7.89
 -26   2  19  134.60    7.95
 -26   2  19  137.02    7.66
 -26  -2  19  132.70    7.92
 -26   2  20   22.69    3.72
 -26  -2  20   22.82    4.06
 -26  -2  20   21.09    4.00
 -26   2  20   25.97    3.97
 -26   2  21  779.84   27.90
 -26   2  21  742.82   28.08
 -26  -2  21  789.48   28.31
 -26   2  22   12.21    3.13
 -26  -2  22    7.90    3.13
 -26   2  22   11.48    3.23
 -26   2  23 1105.84   36.82
 -26  -2  23 1025.03   36.69
 -26   2  23 1063.65   36.95
 -26   2  24   24.23    3.13
 -26  -2  24   20.89    3.00
 -26   2  24   25.36    3.17
 -26  -2  25  967.62   32.53
 -26   4   2  650.23   21.81
 -26   4   3    1.14    1.40
 -26   4   4 1290.03   42.70
 -26   4   5   14.28    2.25
 -26   4   6 1927.91   63.39
 -26   4   7   15.21    2.50
 -26   4   9   12.27    2.37
 -26   4  10  396.43   14.89
 -26   4  11    4.70    1.99
 -26   4  12    7.74    2.04
 -26   4  13    4.60    1.95
 -26   4  14  513.41   18.25
 -26   4  15   26.61    2.40
 -26   4  16 1125.97   38.10
 -26   4  16 1072.95   37.80
 -26   4  17    7.38    2.90
 -26  -4  17    8.78    3.21
 -26   4  17   11.71    2.86
 -26   4  18 1365.11   47.10
 -26   4  18 1416.79   47.45
 -26   4  19   26.10    3.46
 -26   4  19   24.08    3.34
 -26   4  20  977.28   33.41
 -26   4  20  937.41   33.15
 -26   4  21   32.12    3.49
 -26   4  21   33.53    3.51
 -26   4  22  558.96   20.43
 -26   4  22  580.50   20.56
 -26   4  23   23.24    2.66
 -26   4  23   20.41    2.55
 -26   4  24   15.92    2.02
 -26   4  24   17.65    2.07
 -26   6   4    8.23    1.13
 -26   6   5  134.48    5.40
 -26   6   6   45.64    2.74
 -26   6   7  373.76   13.34
 -26   6   9 1012.93   33.80
 -26   6  10   20.47    2.20
 -26   6  11 1189.17   39.38
 -26   6  12    5.41    1.58
 -26   6  13 1048.54   34.71
 -26   6  14    6.09    1.35
 -26   6  17   75.16    3.94
 -26   6  18    5.36    1.66
 -26   6  19   42.32    2.80
 -26   6  20    2.04    1.31
 -25   1  -1  355.93   12.41
 -25   1   0  252.99    9.50
 -25   1   1   41.97    3.03
 -25  -1   1   46.79    3.13
 -25  -1   2  585.58   20.77
 -25   1   2  592.28   20.73
 -25  -1   3    2.62    2.03
 -25   1   3    5.57    1.93
 -25   1   4  600.58   21.35
 -25  -1   4  595.03   21.45
 -25   1   5  159.18    7.55
 -25  -1   5  166.72    7.68
 -25   1   6  557.32   20.46
 -25  -1   6  570.51   20.62
 -25   1   8  136.85    6.95
 -25  -1   8  147.94    7.17
 -25  -1   9 1421.18   47.58
 -25   1   9 1390.68   47.39
 -25  -1  10   13.04    3.40
 -25   1  10   14.11    2.60
 -25  -1  10   12.25    2.61
 -25  -1  11  380.47   16.29
 -25  -1  11  396.93   15.23
 -25   1  11  388.78   15.01
 -25   1  12  661.00   25.09
 -25  -1  12  615.83   25.02
 -25  -1  12  682.68   23.80
 -25   1  12  661.41   23.51
 -25   1  13  370.09   16.15
 -25  -1  13  382.22   16.36
 -25   1  13  374.70   14.47
 -25  -1  13  384.22   14.70
 -25  -1  13  376.37   15.54
 -25   1  14 1027.65   36.57
 -25  -1  14  983.81   37.15
 -25   1  14 1070.99   37.43
 -25   1  14 1014.59   35.00
 -25  -1  14 1035.75   35.21
 -25  -1  14 1028.32   36.57
 -25  -1  15   17.02    3.99
 -25  -1  15   19.13    3.78
 -25   1  15   22.72    3.72
 -25   1  15   18.21    4.14
 -25  -1  15   20.19    2.62
 -25   1  15   19.73    2.44
 -25   1  16 1232.62   43.97
 -25   1  16 1283.64   43.40
 -25  -1  16 1144.25   43.77
 -25  -1  16 1257.01   43.58
 -25   1  17  162.63    9.63
 -25  -1  17  160.52    9.69
 -25   1  17  182.72    9.29
 -25  -1  17  162.32    9.20
 -25  -1  18  682.35   27.23
 -25   1  18  750.49   26.96
 -25   1  18  694.26   27.24
 -25  -1  18  721.60   27.17
 -25   1  19  641.15   24.15
 -25   1  19  598.51   24.29
 -25  -1  19  612.39   24.49
 -25  -1  19  647.57   24.53
 -25   1  20  147.60    8.77
 -25  -1  20  143.27    8.73
 -25   1  20  155.86    8.65
 -25  -1  20  144.52    8.70
 -25   1  21  659.87   25.97
 -25   1  21  693.28   25.84
 -25  -1  21  709.05   26.30
 -25  -1  22   37.32    4.54
 -25   1  22   34.22    4.50
 -25   1  22   40.04    4.53
 -25  -1  22   45.09    4.90
 -25  -1  23  802.54   30.33
 -25   1  23  878.20   30.52
 -25  -1  23  858.21   30.70
 -25  -1  24  214.04    9.80
 -25  -1  25  448.79   16.76
 -25   1  25  454.75   17.05
 -25   1  26  395.21   14.67
 -25   1  26  406.14   14.81
 -25   3   0  333.06   11.75
 -25   3   1  151.25    6.31
 -25   3   2  737.75   25.24
 -25   3   3    6.62    1.92
 -25   3   4  668.92   23.56
 -25   3   5  138.70    6.77
 -25   3   6  388.45   14.95
 -25  -3   8   23.88    3.30
 -25  -3   9  643.91   22.67
 -25   3   9  585.97   22.06
 -25  -3  10   42.58    3.93
 -25   3  10   36.04    3.45
 -25   3  11  963.76   33.32
 -25  -3  12  277.74   12.84
 -25   3  12  276.51   11.31
 -25  -3  13  327.00   14.93
 -25   3  13  339.06   13.11
 -25   3  14  544.58   20.59
 -25   3  14  566.24   21.33
 -25  -3  14  522.34   21.58
 -25   3  14  529.07   19.36
 -25   3  15    7.24    3.45
 -25  -3  15    3.94    3.54
 -25   3  15    7.02    2.91
 -25   3  15    7.01    1.97
 -25   3  16  981.65   35.42
 -25  -3  16  969.53   35.55
 -25   3  16  966.39   34.67
 -25   3  17   96.79    6.95
 -25  -3  17   92.85    7.27
 -25   3  17  100.06    6.46
 -25  -3  18  387.83   16.95
 -25   3  18  408.45   16.94
 -25   3  18  396.41   16.41
 -25   3  19  550.09   21.59
 -25   3  19  548.40   21.18
 -25   3  20  207.03   10.10
 -25  -3  20  202.58   10.48
 -25   3  20  209.98   10.45
 -25   3  21  729.69   26.19
 -25  -3  21  687.35   26.42
 -25   3  21  717.52   26.44
 -25   3  22   28.68    3.72
 -25  -3  22   23.64    3.86
 -25   3  22   22.56    3.78
 -25   3  23  639.88   22.61
 -25   3  23  623.65   22.76
 -25  -3  23  585.46   22.42
 -25   3  24  117.42    6.00
 -25   3  24  117.35    6.13
 -25   5   1   82.09    3.47
 -25   5   2  608.19   20.56
 -25   5   3   17.32    2.07
 -25   5   4 1125.19   37.58
 -25   5   5  190.82    8.11
 -25   5   6  187.78    8.19
 -25   5   9  519.59   18.94
 -25   5  10   88.12    5.04
 -25   5  11  518.55   18.85
 -25   5  12  289.65   11.40
 -25   5  13  206.51    8.64
 -25   5  14  713.87   24.62
 -25   5  15    9.88    2.75
 -25   5  15   11.05    1.87
 -25   5  16  652.82   23.76
 -25   5  17    7.49    2.92
 -25   5  17    6.71    2.62
 -25   5  18  396.80   15.20
 -25   5  18  373.11   15.11
 -25   5  19  303.25   12.04
 -25   5  19  272.09   11.84
 -25   5  20   95.13    5.51
 -25   5  20   92.55    5.57
 -25   5  21  441.38   15.96
 -25   5  21  403.89   15.80
 -25   5  22   24.83    2.91
 -25   5  22   28.96    2.83
 -25   5  23  390.13   14.09
 -25   5  23  385.94   14.13
 -25   7   5  116.39    4.69
 -25   7   6  400.24   13.89
 -25   7   7  476.41   16.45
 -25   7   9  692.32   23.45
 -25   7  10   16.97    1.92
 -25   7  11  429.07   15.03
 -25   7  12  165.85    6.54
 -25   7  13   80.51    3.69
 -25   7  14  270.01    9.46
 -24   0  -1    1.09    1.43
 -24   0   0 1628.27   53.62
 -24   0   1    1.44    1.82
 -24   0   2 1198.52   40.43
 -24   0   3    2.57    2.01
 -24   0   4 1293.24   43.73
 -24   0   5    0.89    2.10
 -24   0   6  488.77   18.32
 -24   0   8   28.16    3.21
 -24   0   9    3.87    2.31
 -24   0  10  963.30   35.23
 -24   0  10  997.97   34.14
 -24   0  11    2.47    3.21
 -24   0  11    1.69    2.18
 -24   0  12 1332.31   48.43
 -24   0  12 1414.56   46.79
 -24   0  13    4.10    2.79
 -24   0  13    1.42    3.37
 -24   0  13    1.01    1.98
 -24   0  14 1419.45   47.99
 -24   0  14 1322.26   48.42
 -24   0  14 1374.87   46.26
 -24   0  15   -0.54    3.63
 -24   0  15    0.59    2.98
 -24   0  15    1.55    1.87
 -24   0  16 1099.11   38.42
 -24   0  16 1021.30   38.76
 -24   0  17    1.82    3.82
 -24   0  17    1.78    3.18
 -24   0  18   28.22    4.74
 -24   0  18   25.90    4.56
 -24   0  19   -0.28    3.29
 -24   0  19   -0.52    3.20
 -24   0  20  125.53    7.93
 -24   0  20  109.03    7.87
 -24   0  21    2.28    3.59
 -24   0  22  635.71   24.64
 -24   0  23    2.11    3.18
 -24   0  24 1141.84   39.85
 -24   0  25    1.97    2.85
 -24   0  25    0.08    2.47
 -24   0  26 1454.78   48.52
 -24   0  26 1467.53   48.81
 -24   2  -1   85.91    4.09
 -24   2   0   11.00    1.91
 -24   2   1   26.29    2.55
 -24  -2   2   30.20    3.05
 -24   2   2   32.65    2.99
 -24  -2   3  394.24   14.89
 -24   2   3  380.83   14.68
 -24  -2   4   21.97    2.96
 -24   2   4   22.16    2.93
 -24   2   5 1287.34   45.15
 -24  -2   5 1386.87   45.46
 -24   2   6    4.44    2.24
 -24  -2   6    3.17    2.39
 -24   2   8   15.40    2.82
 -24  -2   8   18.06    3.08
 -24  -2   9 1317.02   48.23
 -24   2   9 1387.13   47.22
 -24  -2   9 1462.54   47.63
 -24  -2  10   85.52    6.45
 -24  -2  10  103.70    5.93
 -24   2  10   92.51    5.57
 -24  -2  11  363.27   16.59
 -24   2  11  386.16   15.22
 -24  -2  11  420.02   15.64
 -24  -2  12   71.30    6.30
 -24   2  12   86.86    6.36
 -24  -2  12   86.63    5.37
 -24   2  12   84.01    5.12
 -24  -2  12   73.09    5.79
 -24   2  13   94.74    6.92
 -24  -2  13  102.04    7.33
 -24   2  13   91.91    6.31
 -24   2  13   96.89    5.45
 -24  -2  13   89.04    5.55
 -24  -2  13   88.38    6.48
 -24  -2  14   23.81    4.59
 -24   2  14   34.37    4.23
 -24   2  14   27.54    4.47
 -24  -2  14   20.51    2.94
 -24   2  14   25.19    2.88
 -24  -2  14   37.40    4.65
 -24  -2  15  323.45   15.42
 -24   2  15  349.90   15.53
 -24   2  15  331.73   14.64
 -24   2  15  335.04   12.80
 -24  -2  15  327.70   15.09
 -24   2  16    4.34    3.03
 -24   2  16    5.68    3.95
 -24  -2  16    1.57    3.31
 -24  -2  16    4.24    3.50
 -24   2  17 1298.38   47.51
 -24   2  17 1377.73   46.95
 -24  -2  17 1333.68   47.62
 -24  -2  17 1316.26   47.49
 -24   2  18  102.43    7.20
 -24   2  18  101.19    7.53
 -24  -2  18   92.08    7.39
 -24  -2  18  102.08    7.69
 -24   2  19 1889.42   63.92
 -24   2  19 1818.22   64.33
 -24  -2  19 1891.10   64.67
 -24   2  20    0.49    3.43
 -24  -2  20    2.83    3.56
 -24   2  20    0.93    3.82
 -24  -2  21 1269.93   46.65
 -24   2  21 1300.43   46.77
 -24   2  21 1364.87   46.63
 -24  -2  21 1379.65   47.30
 -24  -2  22   22.64    3.94
 -24   2  22   26.37    4.50
 -24  -2  22   21.74    4.33
 -24   2  22   21.88    4.07
 -24  -2  23  943.60   34.64
 -24   2  23 1013.93   34.94
 -24  -2  24    4.13    2.60
 -24  -2  25   79.00    4.79
 -24   2  25   91.92    5.48
 -24   2  25   91.14    5.45
 -24   2  26    3.79    1.98
 -24   2  26    4.40    1.98
 -24   4  -1    1.19    0.97
 -24   4   0 1502.71   49.06
 -24   4   1   10.10    1.81
 -24   4   2 1747.07   57.55
 -24   4   3    4.52    2.08
 -24   4   4  775.18   27.17
 -24   4   5   61.33    4.37
 -24   4   6   21.53    3.09
 -24   4   8    5.58    2.57
 -24   4   9    1.21    2.43
 -24   4  10  257.54   11.08
 -24   4  11   45.10    3.90
 -24   4  12 1159.67   39.65
 -24  -4  13    2.91    3.36
 -24   4  13    1.75    2.13
 -24   4  14 1312.18   46.61
 -24   4  14 1399.60   47.12
 -24  -4  14 1354.12   47.79
 -24   4  14 1337.58   45.20
 -24  -4  15   34.00    4.86
 -24   4  15   40.75    4.83
 -24   4  15   30.91    4.39
 -24   4  15   31.94    2.85
 -24   4  16  968.25   34.70
 -24   4  16  916.00   34.11
 -24  -4  16  961.11   35.21
 -24   4  17   23.91    4.08
 -24   4  17   24.97    4.34
 -24   4  18  218.11   11.08
 -24   4  18  232.79   11.50
 -24  -4  18  232.87   11.76
 -24   4  19    7.44    3.48
 -24  -4  19    0.38    3.49
 -24   4  19    3.43    3.50
 -24   4  20    7.38    3.29
 -24  -4  20    6.51    3.45
 -24   4  20    7.66    3.38
 -24   4  21   10.94    3.41
 -24   4  21    9.73    3.35
 -24  -4  21    6.20    3.38
 -24   4  22  378.52   15.65
 -24   4  22  397.03   15.62
 -24   4  23    4.43    2.65
 -24   4  23    6.77    2.70
 -24   4  24  502.07   18.44
 -24   4  25   28.50    2.57
 -24   6   1   57.72    2.68
 -24   6   2    1.84    1.20
 -24   6   3  493.56   17.25
 -24   6   4   10.35    2.03
 -24   6   5  977.70   33.15
 -24   6   6    5.58    2.18
 -24   6   9 1627.73   54.19
 -24   6  10    6.17    2.22
 -24   6  11  442.81   16.38
 -24   6  12   26.87    2.71
 -24   6  13    3.71    1.88
 -24   6  14   46.21    3.97
 -24   6  14   52.03    3.33
 -24   6  15   96.04    5.95
 -24   6  15  106.70    4.76
 -24   6  16    1.32    2.47
 -24   6  17  555.81   22.11
 -24   6  17  662.72   22.07
 -24   6  18   12.44    3.07
 -24   6  18   15.84    2.68
 -24   6  19 1211.17   43.32
 -24   6  19 1352.01   43.30
 -24   6  20    6.33    2.22
 -24   6  20    2.53    2.23
 -24   6  21  900.74   31.84
 -24   6  21  966.95   31.75
 -24   6  22    5.61    1.70
 -24   6  22    3.86    1.82
 -24   8   6   62.23    2.85
 -24   8   8   55.68    2.86
 -24   8   9    1.63    1.13
 -24   8  10  305.23   10.84
 -24   8  11    9.21    1.34
 -24   8  12  474.27   16.01
 -23   1  -2  866.38   29.02
 -23   1  -1   40.25    2.98
 -23  -1  -1   42.21    3.03
 -23   1   0  759.06   26.72
 -23  -1   0  794.26   26.92
 -23   1   1  274.94   11.01
 -23  -1   1  277.64   11.14
 -23  -1   2  175.56    7.93
 -23   1   2  161.23    7.63
 -23  -1   3  635.31   22.70
 -23   1   3  619.93   22.56
 -23   1   4   10.90    2.52
 -23  -1   4   11.29    2.51
 -23  -1   5 1174.85   39.95
 -23   1   5 1150.90   39.85
 -23   1   6   49.95    4.11
 -23  -1   8  592.79   23.84
 -23  -1   8  646.49   23.22
 -23   1   8  658.62   23.26
 -23  -1   9  144.10    8.32
 -23   1   9  151.24    7.52
 -23  -1   9  150.81    7.54
 -23  -1  10 1673.79   59.64
 -23   1  10 1755.70   58.45
 -23  -1  10 1782.24   58.54
 -23  -1  11   89.84    7.03
 -23   1  11  100.67    7.01
 -23   1  11  108.28    5.89
 -23  -1  11  106.95    6.06
 -23   1  12  745.45   29.01
 -23   1  12  771.76   28.24
 -23  -1  12  745.77   29.04
 -23   1  12  769.12   27.28
 -23  -1  12  790.88   27.39
 -23  -1  12  762.30   28.35
 -23  -1  13  179.85    9.65
 -23   1  13  178.13    9.54
 -23   1  13  178.76   10.07
 -23  -1  13  179.38   10.27
 -23  -1  13  179.45    8.41
 -23   1  13  180.75    8.23
 -23   1  14  638.31   23.72
 -23  -1  14  616.98   23.78
 -23   1  14  576.58   23.03
 -23  -1  14  584.78   24.19
 -23   1  14  606.25   24.15
 -23  -1  14  599.52   21.85
 -23   1  14  611.27   21.77
 -23   1  15  881.13   32.43
 -23  -1  15  915.58   33.05
 -23   1  15  858.63   33.15
 -23   1  15  903.49   32.72
 -23  -1  15  856.53   33.16
 -23  -1  16  397.17   17.24
 -23   1  16  369.92   17.23
 -23  -1  16  375.33   17.21
 -23   1  16  398.49   16.98
 -23   1  17 1372.38   47.61
 -23   1  17 1250.93   47.81
 -23  -1  17 1409.92   48.07
 -23  -1  17 1316.22   47.97
 -23   1  18    9.15    4.34
 -23  -1  18    9.51    3.95
 -23   1  18    9.50    4.00
 -23  -1  18    7.89    4.20
 -23   1  19  519.76   22.97
 -23  -1  19  587.17   23.33
 -23   1  19  584.98   22.99
 -23  -1  20  377.10   16.92
 -23   1  20  357.65   16.77
 -23   1  20  380.41   16.59
 -23  -1  21  427.10   19.43
 -23   1  21  489.55   19.76
 -23  -1  21  490.74   20.07
 -23  -1  22  422.97   18.03
 -23  -1  23   56.93    5.57
 -23   1  23   56.99    5.57
 -23  -1  23   65.39    5.86
 -23  -1  24  691.54   26.11
 -23   1  24  732.40   26.36
 -23   1  24  698.30   26.37
 -23  -1  24  708.34   26.45
 -23  -1  25   21.91    3.58
 -23   1  25   22.56    3.50
 -23   1  25   24.33    3.67
 -23  -1  25   20.28    3.28
 -23   1  26  597.40   20.14
 -23   1  26  572.28   20.08
 -23   3  -2  587.31   19.85
 -23   3  -1   20.59    2.11
 -23   3   0  795.55   27.23
 -23   3   1  241.10    9.85
 -23   3   2  427.15   16.05
 -23   3   3 1150.44   40.02
 -23  -3   3 1200.61   40.34
 -23   3   4   38.75    3.76
 -23  -3   4   45.75    4.05
 -23   3   5 1363.26   47.57
 -23  -3   5 1449.43   48.02
 -23   3   6  107.66    6.29
 -23  -3   8  409.55   15.88
 -23   3   8  364.27   15.21
 -23  -3   9  131.08    8.30
 -23  -3   9  155.64    7.99
 -23   3   9  147.95    7.58
 -23  -3  10 1427.92   53.86
 -23   3  10 1533.17   52.60
 -23  -3  11    7.24    3.60
 -23  -3  11   10.48    3.03
 -23   3  11   10.94    2.65
 -23  -3  12 1260.90   45.11
 -23   3  12 1260.77   43.01
 -23   3  13  526.76   20.69
 -23  -3  13  522.67   21.63
 -23   3  13  540.64   21.35
 -23   3  13  503.21   19.26
 -23  -3  14  975.10   35.61
 -23   3  14  984.58   35.50
 -23   3  14  953.05   34.67
 -23   3  14  935.30   32.80
 -23  -3  14  928.13   35.12
 -23   3  15  975.58   35.83
 -23   3  15  988.18   36.53
 -23  -3  15  987.23   36.53
 -23   3  15  967.72   33.45
 -23  -3  15  996.11   36.48
 -23   3  16  100.58    7.39
 -23   3  16  104.84    7.82
 -23  -3  16   99.01    7.86
 -23  -3  16  101.17    8.01
 -23   3  17  842.69   33.69
 -23   3  17  924.37   33.30
 -23  -3  17  908.94   33.96
 -23   3  18    5.41    3.71
 -23  -3  18    6.57    4.38
 -23   3  18    6.05    3.92
 -23   3  19  922.11   35.23
 -23  -3  19  911.74   35.20
 -23   3  19  963.85   34.86
 -23  -3  19  973.90   35.73
 -23  -3  20  180.60   10.42
 -23   3  20  189.73   10.13
 -23   3  20  169.77   10.19
 -23  -3  20  181.25   10.74
 -23   3  21  472.68   18.91
 -23   3  21  439.79   18.92
 -23  -3  21  447.98   19.02
 -23   3  22  406.48   17.35
 -23   3  22  422.10   17.24
 -23  -3  22  407.25   17.13
 -23   3  23    9.86    3.50
 -23  -3  23    8.06    3.23
 -23   3  24  670.43   23.22
 -23  -3  24  588.11   22.24
 -23   3  25   39.12    3.80
 -23   3  25   42.32    3.76
 -23   3  26  557.53   18.67
 -23   3  26  492.77   18.25
 -23   5  -1   23.23    1.72
 -23   5   0  587.42   20.09
 -23   5   1  396.18   14.40
 -23   5   2  517.09   18.60
 -23   5   3  729.12   25.64
 -23   5   4    8.77    2.52
 -23   5   5  738.47   26.44
 -23   5   6   63.16    4.71
 -23   5   8  475.91   18.32
 -23   5   9  157.56    7.90
 -23   5  10 1386.19   47.16
 -23   5  11   34.84    3.58
 -23   5  12 1931.97   64.28
 -23   5  13  233.52   11.59
 -23   5  13  254.11   10.46
 -23   5  14  511.01   20.73
 -23   5  14  532.82   19.12
 -23   5  15  264.24   12.83
 -23   5  15  294.69   13.00
 -23   5  15  277.66   10.94
 -23   5  16   86.01    6.48
 -23   5  16   85.86    6.46
 -23   5  17 1055.63   38.74
 -23   5  17 1112.85   38.94
 -23   5  18   41.63    4.78
 -23   5  18   44.74    4.92
 -23   5  19  901.34   32.59
 -23   5  19  886.29   32.47
 -23   5  20  264.82   11.85
 -23   5  20  246.81   11.74
 -23   5  21  374.23   15.38
 -23   5  21  378.62   15.50
 -23   5  22  546.67   20.29
 -23   5  22  532.75   20.18
 -23   5  23   80.90    5.12
 -23   5  24  763.63   25.82
 -23   5  24  726.47   25.63
 -23   7   2  180.49    6.84
 -23   7   3  395.13   13.99
 -23   7   4    4.15    1.73
 -23   7   5  884.71   30.06
 -23   7   6   83.56    4.67
 -23   7   8  290.49   11.49
 -23   7   9  157.44    7.19
 -23   7  10  445.59   16.38
 -23   7  11    2.56    1.90
 -23   7  12  603.24   21.18
 -23   7  13   80.00    4.25
 -23   7  14  408.14   17.88
 -23   7  14  559.58   17.43
 -23   7  15  534.12   19.68
 -23   7  16  159.17    7.71
 -23   7  17  569.67   20.76
 -23   7  18    7.80    2.47
 -23   7  18    8.19    1.98
 -23   7  19  437.22   14.98
 -23   7  19  386.58   15.32
 -23   7  20   99.63    4.54
 -23   7  20   86.48    4.84
 -23   7  21  113.62    5.21
 -22   0  -3    0.82    1.46
 -22   0  -2 1596.24   52.61
 -22   0  -1    1.76    1.75
 -22   0   0  283.19   11.31
 -22   0   1    1.04    2.02
 -22   0   2   77.12    4.81
 -22   0   3    4.72    2.27
 -22   0   4   54.57    4.24
 -22   0   5    4.67    2.38
 -22   0   7    1.67    2.27
 -22   0   8 4168.11  135.57
 -22   0   9    1.00    2.74
 -22   0   9    0.33    2.29
 -22   0  10  658.18   25.82
 -22   0  10  700.04   24.79
 -22   0  11    1.36    2.99
 -22   0  11    0.80    2.15
 -22   0  12 1041.48   38.00
 -22   0  12 1044.70   38.70
 -22   0  12 1106.32   36.93
 -22   0  13    1.89    2.91
 -22   0  13   -0.12    2.07
 -22   0  13    0.95    3.16
 -22   0  13    3.08    2.00
 -22   0  14  712.28   26.22
 -22   0  14  751.74   26.38
 -22   0  14  650.87   26.29
 -22   0  14  628.86   23.76
 -22   0  15    6.96    3.56
 -22   0  15    3.07    3.85
 -22   0  15    5.24    3.08
 -22   0  16   94.47    7.86
 -22   0  16  114.73    7.67
 -22   0  16  112.25    7.99
 -22   0  17    3.36    3.76
 -22   0  17    2.19    2.98
 -22   0  17    8.34    4.40
 -22   0  18 1685.43   62.55
 -22   0  18 1902.11   62.80
 -22   0  19    3.51    3.87
 -22   0  20 1873.26   65.17
 -22   0  21   -0.75    4.10
 -22   0  22 1443.29   51.12
 -22   0  23    0.52    3.64
 -22   0  23    1.54    3.43
 -22   0  24 1965.99   66.74
 -22   0  24 1969.41   66.80
 -22   0  25    4.31    3.00
 -22   0  25    3.00    2.94
 -22   0  26  579.51   20.77
 -22   0  26  578.13   21.04
 -22   2  -2    0.64    1.49
 -22   2  -1  573.09   20.22
 -22   2   0    3.14    1.89
 -22  -2   0    1.93    2.04
 -22  -2   1 1810.35   60.33
 -22   2   1 1811.78   60.14
 -22   2   2    3.54    2.30
 -22  -2   2    4.94    2.44
 -22  -2   3 1944.35   63.32
 -22   2   3 1844.61   63.01
 -22  -2   4   41.59    4.01
 -22   2   4   42.56    3.88
 -22  -2   5 1623.91   53.47
 -22   2   5 1527.91   53.02
 -22  -2   7  210.92   10.86
 -22  -2   7  247.86   10.72
 -22  -2   8   15.54    3.80
 -22   2   8   19.22    3.07
 -22  -2   8   17.03    3.11
 -22  -2   9   16.60    3.73
 -22  -2   9   18.01    3.15
 -22   2   9   20.83    3.06
 -22  -2  10   22.69    4.29
 -22  -2  10   30.22    3.59
 -22   2  10   25.43    3.27
 -22  -2  11  798.75   31.60
 -22   2  11  873.30   31.45
 -22  -2  11  873.05   30.25
 -22   2  11  864.11   30.01
 -22  -2  11  807.14   31.01
 -22   2  12  152.11    8.17
 -22   2  12  124.70    8.29
 -22  -2  12  118.95    8.27
 -22   2  12  105.28    7.24
 -22  -2  12  134.05    6.97
 -22   2  12  140.00    6.93
 -22  -2  12  130.44    8.05
 -22  -2  13 1881.17   65.25
 -22   2  13 1735.71   64.28
 -22   2  13 2023.33   64.65
 -22   2  13 1858.47   65.22
 -22   2  13 1954.42   62.86
 -22  -2  13 1854.75   62.87
 -22  -2  13 1880.93   64.92
 -22  -2  14    6.53    4.01
 -22   2  14    5.70    3.72
 -22  -2  14    9.86    4.02
 -22   2  14    2.47    2.83
 -22   2  14    3.85    3.93
 -22   2  14    3.13    2.08
 -22  -2  14    3.64    2.22
 -22   2  15 2988.34  102.27
 -22   2  15 3137.41  102.18
 -22  -2  15 3000.48  102.76
 -22   2  15 2997.13  102.78
 -22  -2  15 3143.13  102.87
 -22   2  16   13.95    3.57
 -22  -2  16   14.76    4.80
 -22  -2  16   16.09    4.68
 -22  -2  16   24.03    4.26
 -22   2  16   17.69    4.43
 -22   2  16   13.04    4.40
 -22   2  17 2031.60   67.89
 -22   2  17 1837.51   68.11
 -22  -2  17 2028.12   68.65
 -22   2  18    4.48    4.30
 -22   2  18    6.67    4.11
 -22  -2  18    4.68    4.27
 -22   2  19 1028.55   36.95
 -22   2  19  926.88   37.00
 -22  -2  19  972.06   37.20
 -22  -2  19 1040.87   37.76
 -22  -2  20   16.42    4.89
 -22  -2  20    6.48    4.44
 -22   2  20   10.05    4.33
 -22   2  20    9.85    4.51
 -22   2  21  332.94   15.04
 -22   2  21  311.56   15.00
 -22  -2  21  304.23   14.90
 -22  -2  22   28.51    4.94
 -22  -2  22   23.90    5.05
 -22   2  23   59.55    5.55
 -22  -2  23   48.88    5.12
 -22   2  23   51.83    5.51
 -22  -2  23   44.41    5.51
 -22   2  24   19.44    3.86
 -22   2  24   19.82    3.95
 -22  -2  24   16.04    3.44
 -22   2  25  416.53   15.87
 -22   2  25  440.92   16.25
 -22   2  26    1.16    2.35
 -22   2  26    0.45    2.16
 -22   4  -2 1267.43   41.61
 -22   4  -1    6.27    1.82
 -22   4   0  747.51   25.90
 -22   4   1   11.87    2.48
 -22   4   2   81.94    5.13
 -22   4   3  127.47    6.89
 -22   4   4  144.45    7.57
 -22   4   5   64.50    5.03
 -22   4   6  906.01   32.23
 -22   4   8 2380.25   79.15
 -22   4   9   12.44    3.13
 -22  -4  10 1845.12   63.42
 -22   4  10 1824.27   61.64
 -22  -4  11   25.20    4.68
 -22   4  11   27.36    3.38
 -22   4  12  540.80   22.11
 -22  -4  12  580.80   23.28
 -22   4  12  563.88   20.90
 -22   4  13   78.23    6.41
 -22   4  13   76.61    6.62
 -22  -4  13   76.97    7.08
 -22   4  13   80.92    5.18
 -22   4  14   17.61    4.33
 -22  -4  14   11.52    4.90
 -22   4  14   16.89    4.40
 -22   4  14   14.94    2.70
 -22   4  15   66.81    6.32
 -22   4  15   65.44    6.54
 -22   4  16  123.19    8.65
 -22   4  16  127.75    8.73
 -22   4  17   66.58    6.55
 -22   4  17   61.85    6.25
 -22  -4  17   62.36    6.83
 -22   4  18  850.09   32.44
 -22   4  18  844.18   32.38
 -22  -4  18  868.64   33.03
 -22   4  19    3.15    3.84
 -22   4  19    7.78    4.20
 -22  -4  19    2.71    4.03
 -22   4  20 1796.26   61.79
 -22   4  20 1759.18   61.65
 -22  -4  20 1802.98   62.02
 -22   4  21    3.59    3.76
 -22  -4  21    4.12    3.52
 -22   4  21    3.27    3.82
 -22   4  22 1608.98   53.57
 -22  -4  22 1487.81   52.84
 -22   4  23   19.24    3.85
 -22   4  24 1172.33   40.31
 -22   4  25    2.97    2.36
 -22   4  25    3.52    2.14
 -22   6  -1  360.45   12.41
 -22   6   0    2.03    1.42
 -22   6   1  983.87   33.12
 -22   6   2   26.05    2.92
 -22   6   3 1482.12   49.68
 -22   6   4   16.16    2.98
 -22   6   5 1113.54   38.50
 -22   6   6  105.51    6.29
 -22   6   8    2.45    2.63
 -22   6   9    2.96    2.64
 -22   6  10    4.53    2.56
 -22   6  11  278.78   11.83
 -22   6  12    6.33    3.26
 -22   6  12    4.57    2.44
 -22   6  13 1105.53   42.09
 -22   6  13 1257.15   40.81
 -22   6  14    4.28    3.41
 -22   6  14    4.57    2.13
 -22   6  15 1823.70   65.79
 -22   6  15 1969.24   65.36
 -22   6  15 1964.35   63.48
 -22   6  16   29.05    4.02
 -22   6  16   31.01    4.54
 -22   6  17 1790.64   60.29
 -22   6  17 1754.75   60.79
 -22   6  18    2.46    3.42
 -22   6  18    2.58    3.06
 -22   6  19  582.68   22.99
 -22   6  19  622.94   22.77
 -22   6  20    2.61    2.97
 -22   6  20    2.85    2.63
 -22   6  21   51.84    4.49
 -22   6  21   56.61    4.64
 -22   6  22   16.81    2.97
 -22   6  22   17.43    3.02
 -22   6  23   64.26    4.04
 -22   8   2   18.33    1.41
 -22   8   3    3.93    1.22
 -22   8   4   57.61    3.24
 -22   8   5   19.57    2.16
 -22   8   6  611.72   21.25
 -22   8   8  793.58   27.22
 -22   8   9    2.63    1.90
 -22   8  10 1059.16   35.56
 -22   8  11    8.12    1.98
 -22   8  12  731.55   24.89
 -22   8  13    3.93    1.48
 -22   8  14  140.49    7.41
 -22   8  14  202.78    6.85
 -22   8  15    7.82    2.22
 -22   8  16   53.08    3.76
 -22   8  17    3.35    1.99
 -22   8  18  291.58   11.12
 -22   8  19    7.46    1.71
 -21  -1  -3  197.73    8.13
 -21   1  -3  200.10    8.09
 -21   1  -2  275.16   10.71
 -21  -1  -2  271.93   10.82
 -21   1  -1 1078.36   37.48
 -21  -1  -1 1141.42   37.73
 -21   1   0   43.62    3.59
 -21  -1   0   46.80    3.74
 -21   1   1 1128.71   38.73
 -21  -1   1 1139.49   38.87
 -21  -1   2   75.86    5.01
 -21   1   2   77.88    4.95
 -21  -1   3  756.66   27.02
 -21   1   3  754.75   26.94
 -21   1   4  837.52   30.17
 -21  -1   4  868.62   30.24
 -21   1   5  120.15    6.65
 -21  -1   5  122.34    6.65
 -21  -1   7    6.51    2.80
 -21   1   7    6.02    2.41
 -21  -1   7    5.04    2.57
 -21   1   8 1326.27   44.99
 -21  -1   8 1389.93   45.19
 -21  -1   9  474.37   20.04
 -21   1   9  463.86   19.53
 -21  -1   9  533.29   19.20
 -21   1   9  527.46   19.08
 -21  -1  10  268.20   13.29
 -21   1  10  291.79   13.29
 -21   1  10  305.24   12.35
 -21  -1  10  303.43   12.36
 -21   1  11  973.48   34.20
 -21   1  11  900.46   34.71
 -21  -1  11  963.16   34.38
 -21  -1  11  917.47   34.92
 -21   1  11  874.71   34.04
 -21  -1  11  990.43   33.34
 -21   1  11 1011.37   33.37
 -21   1  12  149.60    9.24
 -21  -1  12  159.47    9.12
 -21   1  12  164.96    8.92
 -21  -1  12  149.93    9.23
 -21   1  12  163.89    8.98
 -21  -1  12  153.74    7.63
 -21   1  12  168.60    7.76
 -21   1  13 1078.98   37.91
 -21  -1  13 1055.15   38.21
 -21   1  13  998.43   38.22
 -21   1  13 1112.45   38.26
 -21  -1  13  982.59   38.09
 -21  -1  13  952.63   35.77
 -21   1  13 1032.01   35.97
 -21  -1  14    8.81    3.86
 -21   1  14   11.78    3.70
 -21  -1  14   11.78    3.43
 -21  -1  14   10.47    4.27
 -21   1  14   14.62    4.46
 -21   1  14   13.55    3.40
 -21  -1  15  940.80   37.47
 -21  -1  15 1025.08   37.70
 -21   1  15 1041.42   37.47
 -21   1  15 1030.84   37.45
 -21   1  15  899.28   37.43
 -21  -1  16  542.22   20.98
 -21   1  16  458.71   20.01
 -21   1  16  488.28   20.28
 -21  -1  16  509.70   20.79
 -21   1  16  424.71   20.59
 -21  -1  16  445.68   20.40
 -21  -1  17  573.20   22.10
 -21   1  17  443.41   21.42
 -21  -1  17  481.92   21.64
 -21   1  17  529.65   21.63
 -21  -1  17  529.84   22.02
 -21   1  17  498.93   21.31
 -21  -1  18  859.72   31.94
 -21   1  18  766.67   31.23
 -21   1  18  725.17   31.32
 -21   1  18  863.07   31.53
 -21  -1  18  840.41   31.78
 -21  -1  19  114.94    8.81
 -21   1  19  118.62    8.67
 -21  -1  19  105.61    8.38
 -21   1  19  101.53    8.37
 -21  -1  20  453.42   20.53
 -21   1  20  494.59   20.76
 -21   1  21   64.31    6.86
 -21  -1  21   75.36    7.08
 -21   1  22  440.91   19.69
 -21   1  22  482.19   19.76
 -21  -1  22  442.12   19.54
 -21  -1  22  452.65   19.78
 -21   1  23  374.94   16.33
 -21  -1  23  371.36   16.26
 -21   1  23  366.28   16.58
 -21  -1  23  354.37   16.38
 -21  -1  24  194.41   10.15
 -21   1  24  208.57   10.37
 -21   1  24  211.93   10.74
 -21  -1  24  195.31   10.44
 -21   1  25  865.20   29.39
 -21  -1  25  764.23   28.47
 -21   1  25  815.52   29.01
 -21  -1  25  772.80   28.95
 -21   1  26   29.64    3.40
 -21   1  26   30.75    3.38
 -21   3  -3  345.63   12.48
 -21   3  -2  288.84   11.08
 -21   3  -1 1057.86   35.89
 -21   3   0   61.17    4.24
 -21  -3   1 1727.28   57.40
 -21   3   1 1685.88   57.00
 -21  -3   2  238.39   10.36
 -21   3   2  207.46    9.79
 -21   3   3  926.90   33.82
 -21  -3   3 1012.97   34.39
 -21  -3   4  327.29   13.41
 -21   3   4  290.89   12.91
 -21   3   5  212.34   10.12
 -21  -3   5  233.35   10.69
 -21  -3   7   65.92    5.28
 -21  -3   8 1210.43   39.73
 -21   3   8 1121.78   39.11
 -21  -3   9  291.06   14.10
 -21   3   9  314.78   13.00
 -21  -3   9  310.88   13.36
 -21  -3  10 1140.72   42.24
 -21   3  10 1180.06   40.76
 -21  -3  10 1202.38   41.10
 -21  -3  11 2274.48   77.86
 -21   3  11 2344.29   77.30
 -21   3  11 2320.09   77.59
 -21  -3  11 2212.91   76.10
 -21   3  11 2325.89   75.92
 -21  -3  11 2249.10   77.33
 -21   3  12  403.51   16.82
 -21   3  12  391.02   17.17
 -21  -3  12  391.59   17.28
 -21   3  12  379.92   15.11
 -21  -3  12  354.22   15.10
 -21  -3  12  383.99   17.04
 -21   3  13 1137.34   43.32
 -21  -3  13 1248.66   43.87
 -21   3  13 1172.02   43.10
 -21   3  13 1199.61   40.99
 -21  -3  13 1227.73   43.82
 -21   3  14    1.53    3.94
 -21  -3  14    4.45    4.42
 -21   3  14    1.78    4.00
 -21  -3  14    6.71    4.04
 -21   3  14    0.60    2.10
 -21   3  15  641.85   25.43
 -21   3  15  580.04   25.31
 -21  -3  15  666.67   26.35
 -21   3  16  182.25   11.04
 -21   3  16  194.66   11.16
 -21  -3  16  202.96   12.02
 -21   3  17  609.57   24.57
 -21   3  17  556.94   24.23
 -21  -3  17  586.55   24.92
 -21  -3  17  609.31   25.48
 -21   3  18  905.83   36.38
 -21   3  18 1012.49   36.85
 -21  -3  18  978.14   37.35
 -21  -3  18  998.35   37.67
 -21   3  19  108.39    8.27
 -21   3  19  121.65    8.66
 -21  -3  19  114.92    8.88
 -21  -3  19  111.97    9.28
 -21   3  20 1026.95   39.21
 -21   3  20 1109.69   39.53
 -21  -3  20 1049.12   39.56
 -21   3  21   83.42    7.31
 -21  -3  21   84.25    7.29
 -21  -3  21   85.00    7.77
 -21  -3  22  566.37   22.57
 -21   3  23  254.20   11.76
 -21  -3  23  212.54   10.71
 -21  -3  24   84.35    5.35
 -21   3  24  108.11    7.01
 -21   3  24   99.16    6.42
 -21   3  25  687.18   24.15
 -21   3  25  622.48   23.47
 -21   3  26    4.89    2.26
 -21   3  26    3.85    1.97
 -21   5  -2  164.91    6.67
 -21   5  -1  914.29   30.97
 -21   5   0   25.62    2.87
 -21   5   1  761.16   26.91
 -21   5   2  108.75    6.33
 -21   5   3  777.20   28.06
 -21   5   4  939.73   33.45
 -21   5   5  508.87   19.91
 -21   5   6  900.25   32.41
 -21   5   8  782.20   28.72
 -21   5   9  265.72   12.08
 -21   5  10  694.18   25.69
 -21   5  11 1021.91   37.34
 -21   5  11 1009.81   35.85
 -21   5  12  379.94   17.32
 -21   5  12  395.47   15.71
 -21   5  13 1028.53   36.43
 -21   5  13  912.39   36.62
 -21   5  13 1005.06   34.54
 -21   5  14   15.43    4.60
 -21   5  14   13.73    4.33
 -21   5  14   11.47    2.67
 -21   5  15 1551.92   54.81
 -21   5  15 1474.07   55.38
 -21   5  16  213.15   11.76
 -21   5  16  203.44   12.10
 -21   5  17  677.05   26.90
 -21   5  17  643.77   27.47
 -21   5  18  550.94   23.70
 -21   5  18  555.72   23.10
 -21   5  19   49.03    6.19
 -21   5  19   50.49    5.69
 -21  -5  19   55.09    6.24
 -21   5  20  802.88   30.20
 -21   5  20  802.19   30.68
 -21   5  21   52.81    5.76
 -21   5  21   57.77    5.43
 -21   5  22  637.55   24.18
 -21   5  23  167.02    8.47
 -21   5  23  152.76    8.07
 -21   5  24   62.89    4.41
 -21   5  25  496.81   17.79
 -21   7  -1  383.86   13.03
 -21   7   0   55.91    3.07
 -21   7   1  686.30   23.56
 -21   7   2   75.82    4.47
 -21   7   3  623.03   22.29
 -21   7   4  605.21   22.02
 -21   7   5  227.78   10.15
 -21   7   6  930.75   32.73
 -21   7   8  878.82   31.21
 -21   7   9  210.90    9.76
 -21   7  10  619.37   22.78
 -21   7  11  531.56   19.88
 -21   7  12  182.91   10.36
 -21   7  12  239.99    9.73
 -21   7  13  714.83   31.06
 -21   7  13  963.10   30.08
 -21   7  14    4.16    3.71
 -21   7  14    1.18    1.90
 -21   7  15  745.78   29.80
 -21   7  15  855.69   28.93
 -21   7  16   80.14    6.55
 -21   7  16   96.99    5.88
 -21   7  17  233.37   10.14
 -21   7  17  204.64   10.75
 -21   7  18  490.47   18.09
 -21   7  18  449.73   18.68
 -21   7  19   14.12    3.47
 -21   7  19   14.15    2.91
 -21   7  20  306.18   12.22
 -21   7  20  295.52   12.53
 -21   7  21  100.62    5.71
 -21   7  21  113.48    5.70
 -21   7  22  252.22    9.81
 -21   9   4  229.49    8.31
 -21   9   5   74.41    3.52
 -21   9   6  457.02   15.86
 -21   9   8  454.47   15.93
 -21   9   9   52.86    3.10
 -21   9  10  278.13   10.26
 -21   9  11  267.51    9.78
 -21   9  12   27.05    1.94
 -20   0  -3    0.23    1.60
 -20   0  -2   41.17    3.29
 -20   0  -1    4.30    1.96
 -20   0   0  303.77   12.22
 -20   0   1    0.77    1.95
 -20   0   2 1522.36   51.32
 -20   0   3    2.12    2.27
 -20   0   4 3717.04  121.24
 -20   0   5    4.51    2.50
 -20   0   7    5.00    2.36
 -20   0   8  229.14   11.51
 -20   0   8  283.91   11.33
 -20   0   9    0.55    2.83
 -20   0   9    4.32    2.35
 -20   0  10  306.76   13.45
 -20   0  10  290.05   13.82
 -20   0  10  329.57   12.87
 -20   0  11    5.14    3.02
 -20   0  11    5.30    3.09
 -20   0  11    4.95    2.42
 -20   0  11    7.10    2.29
 -20   0  12   20.35    3.74
 -20   0  12   14.65    3.88
 -20   0  12   14.15    3.17
 -20   0  12   11.23    2.40
 -20   0  13    4.90    3.31
 -20   0  13    5.28    3.66
 -20   0  13    1.66    2.67
 -20   0  13    3.53    1.95
 -20   0  14 1077.96   39.06
 -20   0  14 1144.46   39.23
 -20   0  15    3.11    3.76
 -20   0  15    4.09    3.06
 -20   0  15    3.08    3.86
 -20   0  16 2889.24   92.60
 -20   0  16 2948.52   92.75
 -20   0  17    3.10    4.01
 -20   0  17    4.03    4.12
 -20   0  17    1.87    3.03
 -20   0  18 1189.63   43.87
 -20   0  18 1176.01   43.55
 -20   0  19   -1.21    4.15
 -20   0  20 1353.80   49.49
 -20   0  21    3.49    4.16
 -20   0  21    6.23    4.67
 -20   0  22 1102.64   40.31
 -20   0  22 1081.31   40.47
 -20   0  23    2.28    3.79
 -20   0  23    0.14    3.68
 -20   0  24   38.47    5.01
 -20   0  24   43.22    5.22
 -20   0  25    5.11    3.23
 -20   0  25    4.00    2.94
 -20   0  26  183.98    8.07
 -20   0  26  193.92    8.48
 -20   2  -3 1392.25   46.21
 -20   2  -2    6.59    2.08
 -20  -2  -2    4.82    2.14
 -20  -2  -1 1840.57   60.78
 -20   2  -1 1808.43   60.49
 -20  -2   0    7.41    2.56
 -20   2   0    9.37    2.35
 -20  -2   1  938.43   32.32
 -20   2   1  895.88   31.94
 -20   2   2   17.64    2.90
 -20  -2   2   25.21    3.31
 -20  -2   3  291.41   12.08
 -20   2   3  262.27   11.63
 -20  -2   4   15.59    3.08
 -20   2   4   15.40    2.97
 -20  -2   5    7.14    2.81
 -20   2   5    2.19    2.32
 -20  -2   6   26.97    3.94
 -20  -2   7 1122.30   41.55
 -20  -2   7 1255.90   41.30
 -20   2   7 1177.55   40.98
 -20  -2   8   21.85    3.97
 -20  -2   8   21.50    3.30
 -20   2   8   25.31    3.26
 -20  -2   9 3859.14  133.22
 -20  -2   9 4096.72  132.26
 -20   2   9 4158.73  132.13
 -20   2  10   13.83    3.75
 -20  -2  10   16.91    3.94
 -20  -2  10   14.87    3.60
 -20   2  10   16.27    2.89
 -20  -2  10   16.45    2.97
 -20   2  11 2354.57   81.97
 -20   2  11 2550.42   81.78
 -20  -2  11 2385.01   82.13
 -20   2  11 2542.56   80.35
 -20  -2  11 2320.53   80.11
 -20  -2  11 2406.74   81.85
 -20   2  12    2.09    3.46
 -20  -2  12    3.33    3.74
 -20  -2  12    1.13    2.21
 -20  -2  12    2.71    3.82
 -20   2  12    3.11    3.53
 -20  -2  12    3.55    2.33
 -20   2  12   -0.88    2.08
 -20   2  13 2895.49   91.93
 -20  -2  13 2810.41   92.33
 -20   2  13 2580.64   91.82
 -20  -2  13 2709.39   92.12
 -20  -2  13 2443.90   89.01
 -20   2  13 2732.79   89.47
 -20   2  14   25.05    5.07
 -20  -2  14   24.05    5.09
 -20  -2  14   23.57    5.07
 -20   2  14   24.07    4.61
 -20  -2  14   31.14    4.55
 -20   2  15 1411.08   54.70
 -20  -2  15 1629.92   55.78
 -20   2  15 1568.29   55.12
 -20   2  15 1405.01   54.83
 -20  -2  15 1514.98   55.24
 -20   2  16    5.73    4.44
 -20   2  16    8.91    3.62
 -20  -2  16    6.03    4.82
 -20  -2  16    3.24    3.41
 -20   2  16    5.81    4.21
 -20   2  17  274.00   14.64
 -20  -2  17  296.27   15.59
 -20   2  17  328.52   15.43
 -20  -2  17  336.04   15.94
 -20   2  17  257.50   14.61
 -20  -2  17  291.65   15.12
 -20   2  18   10.67    3.94
 -20  -2  18   13.55    5.20
 -20  -2  18    6.56    4.71
 -20   2  18   11.37    4.69
 -20  -2  18   11.19    4.10
 -20   2  18    3.90    4.22
 -20   2  19  160.21   10.64
 -20   2  19  176.01   10.73
 -20  -2  19  162.87   10.69
 -20  -2  20   16.28    5.04
 -20  -2  20   16.06    5.33
 -20   2  21  543.62   22.59
 -20  -2  21  539.09   22.59
 -20  -2  21  502.99   22.73
 -20  -2  22    7.11    4.19
 -20   2  22    7.10    4.40
 -20   2  22    7.82    4.35
 -20  -2  22    5.80    4.64
 -20   2  23  996.47   35.32
 -20   2  23  997.37   35.81
 -20  -2  23  935.91   34.74
 -20  -2  23  885.30   35.04
 -20   2  24   16.48    4.04
 -20   2  24   20.17    4.41
 -20  -2  24   14.23    3.33
 -20   2  25 1257.56   45.07
 -20   2  25 1395.14   45.86
 -20   2  26    2.01    2.41
 -20   2  26    2.51    2.21
 -20   4  -3    0.87    1.57
 -20   4  -2   26.21    2.68
 -20   4  -1    7.65    2.27
 -20   4   0  325.77   13.23
 -20   4   1    4.52    2.78
 -20   4   2 1459.94   49.85
 -20   4   3   29.46    3.86
 -20   4   4 1760.57   59.77
 -20   4   5   12.63    3.20
 -20  -4   5   12.07    3.46
 -20  -4   7    6.24    3.22
 -20   4   7    4.83    3.14
 -20  -4   8 2094.41   71.95
 -20   4   8 2114.07   70.84
 -20  -4   9   18.79    4.37
 -20   4   9   19.09    3.43
 -20  -4  10  581.69   23.51
 -20   4  10  557.72   21.56
 -20   4  11    5.69    3.80
 -20  -4  11    6.40    4.44
 -20   4  11   15.21    3.16
 -20  -4  12  336.19   15.92
 -20   4  12  307.65   15.62
 -20   4  12  303.99   14.84
 -20   4  12  315.60   13.30
 -20   4  13  227.12   12.84
 -20   4  13  231.84   12.17
 -20   4  13  220.77   10.13
 -20   4  14 1215.23   44.91
 -20   4  14 1182.41   45.86
 -20   4  14 1283.07   42.56
 -20   4  15   29.27    5.99
 -20  -4  15   28.32    5.95
 -20   4  15   25.90    4.98
 -20   4  15   27.66    4.75
 -20   4  16 2525.25   88.13
 -20   4  16 2473.34   86.88
 -20   4  16 2453.17   86.38
 -20   4  17   10.05    4.52
 -20   4  17    7.38    4.80
 -20  -4  17   15.89    5.50
 -20   4  17    7.95    3.63
 -20   4  18 3459.31  111.28
 -20  -4  18 3546.84  111.44
 -20   4  18 3173.22  109.91
 -20   4  18 3064.54  109.12
 -20  -4  19    1.53    4.49
 -20   4  19    4.57    4.06
 -20   4  19    0.71    4.32
 -20   4  19    3.14    3.51
 -20   4  20 1745.78   60.80
 -20  -4  20 1765.89   60.99
 -20   4  20 1697.42   59.75
 -20   4  21   66.32    6.33
 -20  -4  21   59.17    5.94
 -20  -4  22  469.78   19.77
 -20   4  22  577.44   21.61
 -20   4  23    2.85    3.52
 -20   4  24   23.70    4.11
 -20   4  24   20.67    3.63
 -20   4  25    5.41    2.36
 -20   4  25    7.53    3.02
 -20   6  -2    4.42    1.52
 -20   6  -1 1138.21   38.15
 -20   6   0    0.07    1.99
 -20   6   1  866.75   30.44
 -20   6   2    8.89    3.04
 -20   6   3  331.03   14.05
 -20   6   4   49.85    4.88
 -20   6   5   65.20    5.60
 -20   6   8    3.15    3.14
 -20   6   9 1799.10   61.34
 -20   6  10   10.50    4.34
 -20   6  10    9.77    3.23
 -20   6  11 2034.73   73.44
 -20   6  11 2192.10   71.65
 -20   6  12    1.19    4.56
 -20   6  12    3.13    2.81
 -20   6  13 2127.58   78.42
 -20   6  13 2295.91   76.92
 -20   6  13 2341.82   75.76
 -20   6  14  163.17    9.35
 -20   6  14  141.25   10.50
 -20   6  14  169.19    7.96
 -20   6  15 1228.48   46.50
 -20   6  15 1291.82   45.05
 -20   6  16   22.19    4.30
 -20   6  16   20.71    5.73
 -20   6  17   45.73    6.60
 -20   6  17   49.76    5.36
 -20   6  17   54.35    5.01
 -20   6  18   28.58    5.53
 -20   6  18   32.15    4.68
 -20   6  18   29.25    3.99
 -20   6  19   48.44    5.29
 -20   6  19   43.03    5.94
 -20   6  19   50.97    4.68
 -20   6  20    1.86    3.88
 -20   6  20    5.51    3.41
 -20   6  21  595.16   22.66
 -20   6  22    1.32    2.79
 -20   6  22    2.27    3.06
 -20   6  23  979.15   35.28
 -20   6  23 1099.14   35.85
 -20   8   0   89.82    3.90
 -20   8   1    1.29    1.41
 -20   8   2  889.77   30.13
 -20   8   3    3.00    2.06
 -20   8   4 1531.01   51.15
 -20   8   5   13.00    2.68
 -20   8   6 1409.06   47.63
 -20   8   8  551.53   20.45
 -20   8   9   11.95    2.85
 -20   8  10  132.82    6.85
 -20   8  11   10.03    3.22
 -20   8  11   15.02    2.74
 -20   8  12   17.80    3.82
 -20   8  12   24.66    2.83
 -20   8  13    1.19    3.18
 -20   8  13    1.85    1.84
 -20   8  14  515.79   22.58
 -20   8  14  640.72   20.87
 -20   8  15    4.02    3.25
 -20   8  16  620.36   25.05
 -20   8  16  716.27   23.94
 -20   8  17   32.46    3.16
 -20   8  17   33.16    4.18
 -20   8  18 1000.94   32.69
 -20   8  18  900.05   33.38
 -20   8  19   41.63    3.17
 -20   8  19   39.95    3.71
 -20   8  20  637.38   22.37
 -19  -1  -4    3.88    1.77
 -19   1  -4    2.87    1.62
 -19   1  -3  932.52   32.13
 -19  -1  -3  953.26   32.38
 -19   1  -2  157.06    7.47
 -19  -1  -2  175.46    7.81
 -19  -1  -1  784.15   27.46
 -19   1  -1  772.08   27.31
 -19   1   0  794.80   28.42
 -19  -1   0  825.80   28.62
 -19  -1   1  180.49    8.39
 -19   1   1  173.91    8.30
 -19   1   2 1108.16   39.09
 -19  -1   2 1172.20   39.31
 -19   1   3   41.53    3.84
 -19  -1   3   46.26    3.97
 -19   1   4 1257.02   43.70
 -19  -1   4 1303.87   43.85
 -19   1   5  311.40   12.78
 -19  -1   6  400.79   16.20
 -19   1   7 1788.20   58.50
 -19  -1   7 1860.61   58.72
 -19   1   8  198.89    8.81
 -19  -1   8  187.13    8.76
 -19   1   9 1368.74   51.28
 -19  -1   9 1362.43   51.36
 -19  -1  10   20.92    4.01
 -19  -1  10   28.88    3.55
 -19  -1  10   24.28    3.73
 -19   1  10   24.94    4.06
 -19   1  10   26.00    3.88
 -19   1  10   29.38    3.26
 -19  -1  10   27.93    3.25
 -19  -1  11 1755.09   59.05
 -19   1  11 1511.55   58.65
 -19   1  11 1756.90   58.84
 -19  -1  11 1594.97   58.83
 -19  -1  11 1584.03   56.98
 -19   1  11 1790.85   57.40
 -19  -1  12  581.77   22.72
 -19   1  12  502.09   22.35
 -19   1  12  586.66   22.74
 -19  -1  12  531.78   22.48
 -19  -1  12  499.44   20.15
 -19   1  12  603.87   20.73
 -19  -1  13  691.99   24.24
 -19   1  13  607.43   23.50
 -19  -1  13  605.88   23.79
 -19   1  13  492.55   22.95
 -19   1  13  623.80   23.83
 -19  -1  13  514.99   23.16
 -19  -1  14 1297.84   51.50
 -19   1  14 1507.55   51.94
 -19   1  14 1256.70   51.40
 -19   1  14 1575.84   52.45
 -19  -1  14 1489.43   52.15
 -19  -1  14 1713.73   52.79
 -19   1  15   76.65    6.79
 -19  -1  15   65.92    6.34
 -19   1  15   62.23    5.98
 -19  -1  15   57.33    6.40
 -19  -1  15   64.54    6.66
 -19   1  15   51.25    6.28
 -19  -1  16 1459.60   49.32
 -19   1  16 1332.77   48.36
 -19  -1  16 1439.28   49.03
 -19   1  16 1397.65   48.64
 -19   1  17  153.07    9.92
 -19  -1  17  159.43   10.66
 -19  -1  17  187.03   11.18
 -19   1  17  183.10   10.81
 -19   1  17  142.68   10.35
 -19  -1  17  176.55   10.50
 -19  -1  18  787.73   31.46
 -19  -1  18  756.91   31.38
 -19   1  18  759.35   30.95
 -19  -1  19  419.83   19.39
 -19  -1  19  410.91   19.13
 -19   1  19  404.31   18.82
 -19  -1  20  157.06   10.61
 -19   1  20  169.09   10.61
 -19  -1  20  155.38   10.60
 -19   1  20  141.17   10.34
 -19  -1  21  854.72   33.80
 -19   1  21  851.94   34.12
 -19  -1  21  884.83   34.12
 -19   1  21  896.93   33.88
 -19   1  22   12.40    4.85
 -19  -1  22   16.67    4.68
 -19   1  22   13.29    4.52
 -19  -1  22    8.90    4.77
 -19   1  23  794.68   30.77
 -19   1  23  884.53   31.77
 -19  -1  23  790.15   30.80
 -19  -1  23  786.24   30.81
 -19   1  24  228.45   11.41
 -19   1  24  220.71   11.00
 -19  -1  24  208.81   10.61
 -19  -1  24  208.70   10.82
 -19  -1  25  453.56   17.41
 -19   1  25  483.78   18.52
 -19  -1  25  464.04   18.00
 -19   1  25  455.86   18.05
 -19   1  26  683.81   24.10
 -19   1  26  682.52   23.94
 -19   3  -3  905.33   30.92
 -19   3  -2  133.46    6.60
 -19   3  -1  625.38   23.05
 -19  -3  -1  658.80   23.56
 -19  -3   0 1033.86   35.06
 -19   3   0  958.87   34.46
 -19  -3   1  218.72   10.01
 -19   3   1  196.52    9.47
 -19  -3   2  996.75   33.89
 -19   3   2  902.21   33.27
 -19   3   3   30.12    3.75
 -19  -3   3   32.88    3.96
 -19   3   4  986.81   36.15
 -19  -3   4 1082.00   36.78
 -19   3   5  292.67   12.67
 -19  -3   6  793.64   30.43
 -19  -3   6  866.30   30.36
 -19  -3   7  682.40   25.83
 -19   3   7  670.04   24.97
 -19  -3   7  675.78   25.31
 -19  -3   8  291.29   13.52
 -19  -3   8  284.41   12.65
 -19   3   8  291.27   12.60
 -19  -3   9 1271.06   42.92
 -19  -3   9 1118.70   41.18
 -19   3   9 1214.64   41.35
 -19  -3   9 1173.86   42.20
 -19  -3  10  640.97   24.70
 -19   3  10  625.44   24.30
 -19   3  10  585.79   23.94
 -19   3  10  636.38   22.96
 -19  -3  10  575.23   22.64
 -19  -3  10  636.10   24.46
 -19   3  11  505.77   22.08
 -19  -3  11  593.89   23.05
 -19   3  11  560.72   22.59
 -19   3  11  589.84   20.87
 -19  -3  11  496.70   20.30
 -19  -3  11  567.87   22.74
 -19   3  12  450.06   19.89
 -19  -3  12  504.73   20.96
 -19   3  12  457.41   20.50
 -19   3  12  511.65   18.40
 -19  -3  12  443.21   17.85
 -19  -3  12  495.94   20.86
 -19  -3  13  557.50   22.70
 -19   3  13  535.14   22.53
 -19   3  13  482.71   21.49
 -19   3  13  496.28   21.36
 -19   3  13  524.41   19.53
 -19  -3  13  536.76   22.79
 -19   3  14  437.49   19.38
 -19   3  14  385.93   18.18
 -19   3  14  395.67   17.90
 -19  -3  14  437.58   19.83
 -19   3  15  122.85    9.48
 -19   3  15  108.86    8.33
 -19  -3  15  139.14    9.68
 -19   3  15  112.81    8.05
 -19  -3  15  134.01   10.18
 -19   3  16  772.57   32.08
 -19   3  16  888.43   33.50
 -19  -3  16  883.55   33.66
 -19   3  16  795.30   31.55
 -19  -3  16  868.85   34.35
 -19   3  17  183.35   11.65
 -19   3  17  175.28   10.67
 -19   3  17  160.71   10.70
 -19  -3  17  189.15   11.86
 -19   3  17  170.59   10.08
 -19  -3  17  176.56   12.31
 -19   3  18 1235.27   43.26
 -19  -3  18 1169.47   43.22
 -19   3  19  962.68   37.76
 -19  -3  19 1050.55   38.91
 -19  -3  19  995.98   38.96
 -19  -3  20  152.97   10.17
 -19   3  20  126.38    8.30
 -19  -3  20  127.24   10.26
 -19  -3  21  809.89   31.11
 -19   3  21  761.97   30.06
 -19  -3  21  755.40   31.48
 -19   3  22    8.75    4.63
 -19   3  22   16.53    4.61
 -19  -3  22   12.40    4.14
 -19   3  22   11.02    3.49
 -19   3  23  810.03   29.62
 -19   3  23  810.14   29.12
 -19   3  24   82.74    6.71
 -19   3  24   80.79    6.05
 -19   3  25  326.29   14.05
 -19   3  25  412.12   15.38
 -19   3  26  399.39   15.05
 -19   5  -3  660.53   22.80
 -19   5  -2  199.64    8.61
 -19   5  -1  513.82   19.07
 -19   5   0  670.02   24.53
 -19   5   1  255.57   11.54
 -19   5   2 1302.02   45.40
 -19   5   3    2.91    3.00
 -19   5   4  896.25   32.85
 -19   5   5  157.99    9.11
 -19   5   7  611.40   23.96
 -19   5   8   23.56    4.12
 -19   5   9  748.81   28.15
 -19  -5  10  136.02    9.70
 -19   5  10  122.07    9.63
 -19   5  10  140.69    8.07
 -19   5  11  931.29   36.64
 -19   5  11  942.51   33.85
 -19   5  12 1086.02   43.20
 -19   5  12 1196.33   41.48
 -19   5  12 1126.31   39.98
 -19   5  13  512.50   21.73
 -19   5  13  497.85   21.36
 -19   5  13  542.33   20.16
 -19   5  14  536.70   22.80
 -19   5  14  499.96   24.60
 -19   5  14  535.71   22.45
 -19   5  14  573.88   20.96
 -19   5  15   90.58    7.31
 -19   5  15   90.05    9.25
 -19   5  15  100.34    7.33
 -19   5  16  576.97   24.16
 -19   5  16  588.28   26.42
 -19   5  16  584.01   23.89
 -19   5  17  130.12    9.24
 -19   5  17  142.41   11.00
 -19  -5  17  156.74   10.86
 -19   5  17  148.24    8.81
 -19  -5  18  459.96   20.48
 -19   5  18  448.90   19.39
 -19   5  18  456.48   21.06
 -19   5  18  438.18   18.72
 -19   5  19  571.53   23.41
 -19   5  19  600.84   25.14
 -19  -5  19  554.23   23.63
 -19   5  19  567.77   22.63
 -19   5  20  177.04   10.43
 -19   5  20  183.77    9.64
 -19   5  21  556.75   22.26
 -19   5  21  516.21   21.41
 -19   5  21  503.94   20.47
 -19   5  22   48.54    5.61
 -19   5  22   57.55    5.80
 -19   5  23  607.37   22.97
 -19   5  24  263.22   11.14
 -19   5  24  222.03   10.06
 -19   5  25  378.21   14.39
 -19   7  -2   23.14    2.05
 -19   7  -1  388.52   14.24
 -19   7   0  342.92   13.26
 -19   7   1  278.54   11.67
 -19   7   2  624.21   23.19
 -19   7   3    3.50    2.98
 -19   7   4  713.59   26.62
 -19   7   5  651.77   24.89
 -19   7   8  165.69    9.37
 -19   7   9  718.25   27.10
 -19   7  10   18.05    5.05
 -19   7  10   23.87    4.08
 -19   7  11  731.21   31.30
 -19   7  11  864.03   29.76
 -19   7  12  247.32   13.94
 -19   7  12  267.07   11.80
 -19   7  13  408.68   21.44
 -19   7  13  562.12   19.55
 -19   7  14  485.61   19.60
 -19   7  14  534.85   18.76
 -19   7  15   63.41    5.39
 -19   7  15   43.31    6.75
 -19   7  16  880.41   31.48
 -19   7  16  897.17   31.18
 -19   7  17   93.01    6.60
 -19   7  17   95.00    8.20
 -19   7  17  104.94    6.22
 -19   7  18  226.00   12.37
 -19   7  18  229.80   10.94
 -19   7  18  236.00   10.49
 -19   7  19  226.92   10.87
 -19   7  19  225.72   11.95
 -19   7  19  243.13   10.45
 -19   7  20   72.37    5.42
 -19   7  21  480.93   19.27
 -19   7  21  534.64   19.29
 -19   7  22    6.11    2.52
 -19   7  22    6.00    2.40
 -19   7  23  511.60   18.15
 -19   9   1  126.72    5.07
 -19   9   2  474.88   16.49
 -19   9   3    1.31    1.57
 -19   9   4  455.46   16.45
 -19   9   5  149.88    6.89
 -19   9   8   49.07    3.74
 -19   9   9  546.61   19.69
 -19   9  10   33.43    3.13
 -19   9  11  322.35   15.54
 -19   9  11  537.26   15.92
 -19   9  12  203.31   10.94
 -19   9  12  332.90   10.77
 -19   9  13  159.80    9.08
 -19   9  13  229.57    8.05
 -19   9  14  408.90   16.10
 -19   9  15    8.39    2.85
 -19   9  16  522.66   19.31
 -19   9  17    4.73    2.28
 -19   9  18  213.16    8.70
 -18   0  -4  297.84   11.60
 -18   0  -3    1.11    1.75
 -18   0  -2 1221.36   41.37
 -18   0  -1    0.73    1.89
 -18   0   0 1695.12   56.72
 -18   0   1    1.09    2.05
 -18   0   2 2118.16   70.27
 -18   0   3    7.84    2.42
 -18   0   4 1572.72   53.04
 -18   0   6  461.27   17.54
 -18   0   7    8.06    2.33
 -18   0   8  293.42   12.60
 -18   0   8  304.53   12.37
 -18   0   9    3.99    2.33
 -18   0  10 1097.90   43.52
 -18   0  10 1460.86   44.69
 -18   0  11    2.97    2.68
 -18   0  11    2.94    2.96
 -18   0  11    5.20    3.37
 -18   0  12 3687.19  117.42
 -18   0  12 3947.95  117.90
 -18   0  13    4.05    3.13
 -18   0  13    1.27    3.62
 -18   0  13    0.28    3.45
 -18   0  14 4140.26  127.82
 -18   0  14 4097.41  127.97
 -18   0  15    2.06    4.01
 -18   0  15    3.88    4.32
 -18   0  15    4.54    3.25
 -18   0  16 1140.53   42.99
 -18   0  16 1208.27   43.60
 -18   0  17   12.91    4.62
 -18   0  17    3.72    3.32
 -18   0  18  305.66   15.38
 -18   0  18  302.29   15.75
 -18   0  19    9.77    3.86
 -18   0  19   11.69    5.21
 -18   0  19    1.13    4.47
 -18   0  20   14.48    5.53
 -18   0  20   15.91    5.14
 -18   0  21    2.60    4.46
 -18   0  21    4.19    4.93
 -18   0  22  660.47   27.16
 -18   0  22  712.87   28.08
 -18   0  23    0.60    3.86
 -18   0  23    4.49    3.88
 -18   0  24 1549.43   53.99
 -18   0  24 1563.31   53.73
 -18   0  25    2.54    2.89
 -18   0  25    0.86    2.66
 -18   2  -4   32.37    2.80
 -18  -2  -3  913.24   30.79
 -18   2  -3  855.17   30.30
 -18  -2  -2    4.36    2.30
 -18   2  -2    5.63    2.14
 -18   2  -1  201.30    9.03
 -18  -2  -1  205.62    9.37
 -18  -2   0    4.46    2.44
 -18   2   0    2.78    2.25
 -18  -2   1  323.17   13.11
 -18   2   1  305.23   12.80
 -18   2   2    9.30    2.53
 -18  -2   2   11.62    2.82
 -18   2   3 1436.46   50.50
 -18  -2   3 1558.04   50.93
 -18  -2   4    4.88    2.82
 -18  -2   4    8.58    2.73
 -18   2   4    4.83    2.48
 -18  -2   5 3175.65  104.62
 -18  -2   6    3.42    2.72
 -18  -2   6    2.56    2.50
 -18   2   6    7.97    2.70
 -18  -2   7 3433.88  115.58
 -18   2   7 3561.29  114.93
 -18  -2   7 3527.13  114.92
 -18  -2   8   13.94    3.59
 -18   2   8   15.06    2.86
 -18  -2   8   13.53    2.85
 -18   2   9 2711.45   92.90
 -18  -2   9 2795.92   93.24
 -18   2   9 3004.88   92.14
 -18  -2   9 2598.65   91.58
 -18  -2   9 2892.21   93.04
 -18   2  10   19.74    4.01
 -18   2  10   25.41    4.14
 -18  -2  10   25.08    4.31
 -18  -2  10   22.66    4.14
 -18  -2  10   26.76    3.76
 -18   2  10   26.36    3.21
 -18  -2  10   18.21    2.93
 -18  -2  11 1614.44   54.20
 -18   2  11 1358.17   53.25
 -18   2  11 1676.41   54.09
 -18  -2  11 1517.33   53.84
 -18  -2  11 1959.17   54.65
 -18  -2  11 1306.57   51.15
 -18   2  11 1641.72   52.01
 -18   2  12   17.59    4.24
 -18  -2  12   18.51    4.54
 -18   2  12   24.26    4.79
 -18  -2  12   24.74    4.65
 -18  -2  12   20.92    3.84
 -18   2  12   20.50    2.85
 -18   2  12   15.48    3.63
 -18  -2  12   14.72    2.39
 -18   2  13  201.25   11.40
 -18  -2  13  199.35   11.58
 -18   2  13  171.23   10.43
 -18  -2  13  181.93   11.01
 -18   2  13  169.88    9.91
 -18  -2  14    7.12    4.41
 -18   2  14    3.02    4.24
 -18   2  14    2.75    3.90
 -18  -2  14    2.86    3.35
 -18   2  14    1.70    2.83
 -18  -2  15  176.94   10.66
 -18   2  15  149.63    9.80
 -18   2  15  174.23   10.83
 -18  -2  15  175.19   11.26
 -18  -2  15  161.77   10.57
 -18   2  15  143.42    9.00
 -18   2  16   10.02    4.27
 -18  -2  16   12.41    4.81
 -18   2  16   17.49    5.26
 -18  -2  16   13.45    5.17
 -18   2  16   11.02    3.95
 -18  -2  16   15.51    4.54
 -18   2  17 1309.29   48.26
 -18  -2  17 1318.10   48.73
 -18   2  17 1241.04   47.58
 -18  -2  17 1396.79   48.90
 -18   2  17 1179.54   46.20
 -18  -2  18   11.65    5.04
 -18  -2  18   13.30    4.55
 -18   2  18    6.68    3.32
 -18  -2  19 1465.26   52.04
 -18  -2  19 1422.06   51.54
 -18   2  19 1287.66   50.27
 -18  -2  19 1529.77   51.89
 -18   2  19 1325.70   49.25
 -18  -2  20    3.55    4.86
 -18  -2  20    0.91    4.37
 -18   2  20    4.38    4.72
 -18   2  20    2.93    4.68
 -18   2  20    3.21    3.27
 -18   2  21 1594.72   54.21
 -18   2  21 1578.14   54.31
 -18  -2  21 1528.83   53.86
 -18   2  21 1413.83   52.19
 -18  -2  21 1383.84   53.49
 -18   2  22    3.10    4.46
 -18  -2  22    3.06    3.85
 -18  -2  22    2.66    3.98
 -18   2  22    1.93    4.69
 -18   2  22    3.83    2.97
 -18   2  23  862.26   32.37
 -18   2  23  935.66   33.51
 -18  -2  23  831.74   31.62
 -18  -2  23  839.95   32.25
 -18   2  24    2.17    3.35
 -18   2  24    3.74    3.89
 -18   2  25   83.39    5.97
 -18   2  25   73.68    5.19
 -18   2  26    3.61    2.30
 -18   4  -4  232.10    9.26
 -18   4  -3    3.21    1.92
 -18   4  -2 1449.54   48.89
 -18   4  -1   -0.08    2.29
 -18   4   0 2134.57   71.30
 -18   4   1    1.01    2.72
 -18   4   2 2137.68   73.63
 -18  -4   2 2265.57   74.26
 -18  -4   3   13.43    3.59
 -18   4   3   11.86    3.35
 -18  -4   4 1314.73   45.13
 -18   4   4 1240.07   44.56
 -18   4   5    3.80    3.10
 -18  -4   6  301.18   13.67
 -18  -4   7    5.68    3.66
 -18  -4   7    1.06    3.03
 -18   4   7    4.48    3.08
 -18   4   8  215.05   10.60
 -18  -4   8  198.36   10.35
 -18   4   9    7.37    4.22
 -18  -4   9   12.58    4.28
 -18   4   9    6.51    3.05
 -18   4  10 1160.89   43.38
 -18   4  10 1097.06   40.94
 -18   4  11   18.96    4.35
 -18  -4  11   22.53    5.41
 -18   4  11   18.06    5.25
 -18   4  11   22.60    4.10
 -18   4  11   16.55    3.57
 -18   4  12  540.26   22.41
 -18   4  12  534.10   24.15
 -18   4  12  581.75   22.64
 -18   4  12  543.36   21.07
 -18  -4  12  562.36   24.25
 -18  -4  13    5.55    5.27
 -18   4  13    7.82    3.97
 -18  -4  13   12.51    5.05
 -18   4  13    7.07    5.12
 -18   4  13    8.51    3.42
 -18   4  13    7.22    2.81
 -18   4  14 1831.53   65.54
 -18   4  14 1692.92   62.53
 -18   4  14 1764.61   62.55
 -18  -4  14 1841.02   65.77
 -18  -4  15   11.80    5.37
 -18  -4  15   11.17    6.06
 -18   4  15    9.80    5.89
 -18   4  15   13.90    4.49
 -18   4  15    9.51    3.73
 -18   4  16 2271.29   78.61
 -18   4  16 2038.50   75.16
 -18   4  16 2136.00   74.98
 -18  -4  16 2214.48   78.45
 -18  -4  17   33.58    6.78
 -18   4  17   34.28    5.74
 -18   4  17   36.16    6.92
 -18   4  17   34.32    4.81
 -18   4  18  638.22   26.56
 -18  -4  18  680.61   28.19
 -18   4  18  633.79   25.61
 -18  -4  18  619.75   27.92
 -18  -4  19   17.51    5.13
 -18   4  19   23.43    5.13
 -18   4  19   17.15    3.72
 -18   4  20   29.71    6.18
 -18  -4  20   21.69    4.89
 -18   4  20   32.45    5.60
 -18  -4  21    8.68    3.80
 -18   4  21   13.06    5.30
 -18   4  22  250.91   12.94
 -18   4  22  242.31   12.80
 -18   4  22  238.09   11.63
 -18   4  23    4.65    3.76
 -18   4  23    7.14    4.33
 -18   4  23    5.61    3.10
 -18   4  24  702.39   25.47
 -18   4  24  631.30   24.24
 -18   4  25   17.26    3.47
 -18   4  25   11.45    2.38
 -18   6  -3  716.52   24.66
 -18   6  -2    3.22    2.11
 -18   6  -1  210.73    9.59
 -18   6   0   13.48    3.23
 -18   6   1   73.77    5.74
 -18   6   2    7.96    3.53
 -18   6   3 1308.56   46.38
 -18   6   4   11.20    4.03
 -18   6   5 2093.96   71.80
 -18   6   7 2641.70   89.42
 -18   6   8    3.12    3.65
 -18   6   9 1890.47   69.19
 -18   6   9 1999.99   67.32
 -18   6  10    4.33    5.21
 -18   6  10    5.98    3.49
 -18   6  11 1258.84   51.18
 -18   6  11 1432.44   48.29
 -18   6  12   10.19    6.03
 -18   6  12   20.19    4.35
 -18   6  12   19.26    3.73
 -18   6  12   16.93    3.82
 -18   6  13    8.52    5.73
 -18   6  13    4.78    3.78
 -18   6  13    7.99    3.11
 -18   6  13    5.92    3.14
 -18   6  14    2.09    3.63
 -18   6  14    3.14    5.64
 -18   6  14    2.93    3.04
 -18   6  14    1.54    2.61
 -18   6  15  193.37   10.75
 -18   6  15  164.44   12.95
 -18   6  15  200.14   10.24
 -18   6  16    1.70    3.82
 -18   6  16    7.70    6.12
 -18   6  16    4.97    3.22
 -18   6  17  610.13   24.25
 -18   6  17  601.05   26.98
 -18   6  17  607.81   23.55
 -18   6  18   33.60    6.82
 -18   6  18   36.74    5.11
 -18   6  18   35.04    4.25
 -18   6  19  810.52   31.24
 -18   6  19  855.26   30.63
 -18   6  20    1.17    3.74
 -18   6  20    1.48    2.61
 -18   6  21 1050.80   38.29
 -18   6  21 1030.44   37.54
 -18   6  21 1055.98   36.81
 -18   6  22   61.05    5.57
 -18   6  22   74.75    5.86
 -18   6  22   74.54    5.13
 -18   6  23  340.56   14.34
 -18   6  23  405.39   14.68
 -18   6  24    2.61    2.34
 -18   8  -2  614.77   20.62
 -18   8  -1    4.56    1.63
 -18   8   0 1355.75   45.25
 -18   8   1    1.23    2.20
 -18   8   2 1476.05   49.98
 -18   8   3    5.86    3.09
 -18   8   4  948.24   34.03
 -18   8   5   30.32    4.26
 -18   8   7   11.07    4.02
 -18   8   8   46.95    4.98
 -18   8   9   34.65    5.40
 -18   8   9   41.06    4.71
 -18   8  10  412.99   20.95
 -18   8  10  605.38   20.78
 -18   8  11   27.05    5.72
 -18   8  11   29.16    3.90
 -18   8  12 1090.78   46.32
 -18   8  12 1421.26   44.56
 -18   8  13   21.05    5.59
 -18   8  13   30.92    3.40
 -18   8  14 1797.79   61.75
 -18   8  14 1988.77   61.13
 -18   8  15   81.76    7.77
 -18   8  15   85.43    5.68
 -18   8  16  306.16   15.32
 -18   8  16  325.99   13.30
 -18   8  17   20.04    3.45
 -18   8  17   15.21    4.63
 -18   8  18   47.28    5.26
 -18   8  18   48.40    4.22
 -18   8  19   13.01    2.89
 -18   8  20    6.38    2.35
 -18   8  21   21.31    2.53
 -18   8  21   18.75    2.45
 -18  10   3  236.58    8.62
 -18  10   4    1.77    1.26
 -18  10   5  530.22   18.35
 -18  10   7  905.10   30.44
 -18  10   8   38.39    2.85
 -18  10   9  669.38   22.88
 -18  10  10   10.59    1.78
 -18  10  11  288.62   10.42
 -18  10  12    2.37    1.78
 -18  10  13    2.97    1.89
 -18  10  14    1.12    1.63
 -17  -1  -4  779.12   26.67
 -17   1  -4  744.62   26.36
 -17   1  -3  171.85    7.76
 -17  -1  -3  172.55    7.92
 -17  -1  -2 1226.71   41.15
 -17   1  -2 1189.42   40.94
 -17   1  -1   32.03    3.24
 -17  -1  -1   35.02    3.41
 -17   1   0  832.23   29.58
 -17  -1   0  856.90   29.74
 -17   1   1  799.42   28.64
 -17  -1   1  827.91   28.83
 -17   1   2  402.19   15.80
 -17  -1   2  414.43   15.96
 -17   1   3  757.64   27.87
 -17  -1   3  822.86   28.23
 -17  -1   4    4.44    2.46
 -17   1   4    1.67    2.15
 -17  -1   8  812.50   29.11
 -17  -1   9  971.24   34.53
 -17  -1  10 1759.68   60.08
 -17  -1  11    9.52    3.07
 -17  -1  11   17.81    4.01
 -17  -1  12 1900.93   59.95
 -17   1  12 1516.56   58.60
 -17   1  12 1874.13   59.75
 -17  -1  12 1658.62   59.09
 -17  -1  12 1958.99   59.79
 -17   1  12 1490.54   57.89
 -17  -1  13  302.06   15.18
 -17  -1  13  358.93   15.95
 -17   1  13  359.36   15.76
 -17  -1  13  345.56   15.32
 -17   1  13  279.14   14.63
 -17   1  14 1320.89   45.02
 -17  -1  14 1232.44   44.56
 -17   1  14 1251.27   44.61
 -17  -1  14 1315.80   45.15
 -17  -1  15  727.67   30.10
 -17  -1  15  853.96   31.16
 -17   1  15  701.86   29.63
 -17   1  15  817.77   30.46
 -17   1  15  903.25   31.35
 -17  -1  15  776.73   30.20
 -17   1  15  671.99   28.21
 -17  -1  16  268.82   14.55
 -17   1  16  262.45   13.84
 -17  -1  16  285.73   14.34
 -17   1  16  242.29   12.52
 -17   1  17 1279.71   46.45
 -17  -1  17 1325.68   47.80
 -17  -1  17 1321.84   47.05
 -17   1  17 1201.62   45.12
 -17   1  18   13.01    5.29
 -17  -1  18    8.45    4.96
 -17  -1  18    4.84    3.65
 -17  -1  18    5.97    4.94
 -17   1  18    6.62    4.50
 -17   1  18    3.35    3.28
 -17  -1  19 1317.70   48.12
 -17  -1  19 1236.79   47.46
 -17   1  19 1343.39   47.95
 -17   1  19 1303.33   47.78
 -17  -1  19 1321.04   47.58
 -17   1  19 1352.01   47.50
 -17   1  19 1168.86   45.49
 -17  -1  20  302.68   15.44
 -17  -1  20  261.90   14.65
 -17   1  20  295.27   15.19
 -17   1  20  284.38   15.24
 -17   1  20  256.90   13.19
 -17   1  21  269.24   14.10
 -17  -1  21  255.13   13.90
 -17   1  21  293.80   15.04
 -17  -1  21  258.33   14.22
 -17   1  21  243.57   12.72
 -17   1  22 1085.43   40.01
 -17  -1  22 1038.17   39.73
 -17   1  22 1142.82   41.20
 -17  -1  22 1069.06   40.15
 -17  -1  23   21.82    4.46
 -17   1  23   29.72    4.88
 -17  -1  23   24.51    4.57
 -17   1  23   22.00    5.27
 -17   1  24 1274.98   44.73
 -17   1  24 1305.00   45.63
 -17  -1  24 1271.51   44.29
 -17  -1  24 1285.89   44.70
 -17   1  25   14.43    3.35
 -17   1  25   16.67    3.05
 -17   3  -4  564.01   20.17
 -17   3  -3   11.80    2.34
 -17   3  -2 1722.84   59.63
 -17  -3  -2 1870.90   60.30
 -17  -3  -1  185.84    8.92
 -17   3  -1  167.97    8.31
 -17  -3   0 1202.52   40.16
 -17   3   0 1096.48   39.46
 -17   3   1  579.93   22.41
 -17  -3   1  633.54   22.99
 -17  -3   2  444.66   17.26
 -17   3   2  406.30   16.72
 -17   3   3  971.57   35.55
 -17  -3   3 1054.15   36.06
 -17   3   4   93.56    6.32
 -17  -3   4  108.01    6.70
 -17  -3   5 1687.93   57.76
 -17  -3   6   94.38    6.63
 -17  -3   6   83.26    5.94
 -17   3   6   90.03    6.03
 -17  -3   7 1156.54   37.28
 -17   3   7 1041.18   36.21
 -17  -3   8 1413.45   45.97
 -17   3   8 1328.07   44.57
 -17  -3   8 1411.61   45.62
 -17   3   9  229.78   12.14
 -17  -3   9  241.29   11.92
 -17  -3   9  203.20    9.75
 -17   3   9  218.34   10.34
 -17  -3   9  217.09   11.49
 -17   3  10 1736.56   58.85
 -17   3  10 1630.94   57.22
 -17  -3  10 1818.81   58.90
 -17  -3  10 1585.33   55.77
 -17   3  10 1708.26   57.52
 -17   3  10 1651.12   56.38
 -17  -3  10 1636.01   58.69
 -17   3  11   22.96    4.05
 -17   3  11   21.65    5.25
 -17  -3  11   17.87    4.81
 -17  -3  11   25.39    4.38
 -17  -3  11   26.14    5.08
 -17   3  11   24.21    4.06
 -17  -3  11   22.33    2.93
 -17   3  11   19.26    3.29
 -17   3  12 1158.88   44.49
 -17   3  12 1068.92   42.24
 -17   3  12 1147.31   42.15
 -17   3  12 1192.51   40.89
 -17  -3  12 1231.79   44.38
 -17  -3  13  294.94   14.97
 -17   3  13  270.53   15.13
 -17   3  13  254.46   13.15
 -17  -3  13  293.28   14.89
 -17   3  13  262.92   12.90
 -17  -3  13  291.75   15.39
 -17   3  14  956.32   37.19
 -17  -3  14 1000.99   36.76
 -17   3  14  875.95   34.31
 -17  -3  14  945.90   36.62
 -17   3  14  883.26   34.00
 -17  -3  14  961.70   37.08
 -17   3  15  854.48   32.97
 -17   3  15  772.79   29.52
 -17   3  15  752.47   30.00
 -17  -3  15  853.65   32.49
 -17  -3  15  766.98   32.01
 -17   3  15  753.07   29.56
 -17  -3  15  796.87   32.67
 -17   3  16  232.39   12.71
 -17   3  16  283.78   15.30
 -17   3  16  228.84   11.91
 -17  -3  16  274.65   14.87
 -17   3  16  222.88   11.81
 -17   3  17 1901.02   65.42
 -17   3  17 1878.27   65.99
 -17  -3  17 1737.83   67.50
 -17   3  18  111.36    8.71
 -17   3  18  120.44    8.89
 -17  -3  18  118.99    9.75
 -17  -3  18  102.91    9.64
 -17  -3  19 1143.35   42.33
 -17   3  19 1082.78   40.02
 -17   3  20  527.61   22.53
 -17   3  20  568.37   23.78
 -17  -3  20  493.95   22.05
 -17   3  20  501.33   20.88
 -17  -3  20  475.35   22.63
 -17   3  21  615.41   24.85
 -17   3  21  607.58   24.45
 -17  -3  21  522.58   22.93
 -17   3  21  572.33   22.70
 -17  -3  21  536.00   23.84
 -17   3  22  433.03   19.06
 -17  -3  22  397.77   17.26
 -17   3  22  415.06   17.82
 -17   3  23  115.11    7.95
 -17   3  23  138.27    9.04
 -17   3  23  115.13    7.45
 -17   3  24  624.23   23.60
 -17   3  24  559.16   22.06
 -17   3  25   33.47    3.32
 -17   3  25   37.62    4.49
 -17   5  -4  889.93   30.39
 -17   5  -3   28.20    3.12
 -17   5  -2 1018.41   35.47
 -17   5  -1   49.84    4.57
 -17   5   0 1003.60   35.90
 -17   5   1  726.82   27.42
 -17   5   2  678.67   26.31
 -17   5   3 1198.87   43.20
 -17   5   4    1.75    3.73
 -17   5   5 1361.94   48.47
 -17   5   7 1163.75   42.18
 -17   5   8  869.38   34.98
 -17   5   8  884.09   33.25
 -17   5   9   93.13    9.26
 -17   5   9   91.34    7.27
 -17   5   9  107.19    8.01
 -17   5  10 1434.38   55.50
 -17   5  10 1368.41   52.30
 -17   5  10 1549.24   53.75
 -17   5  11  223.15   11.37
 -17   5  11  182.76   13.47
 -17  -5  11  253.63   13.86
 -17   5  11  232.66   11.29
 -17   5  11  188.94   10.78
 -17   5  11  207.59   11.80
 -17   5  12 1924.86   65.57
 -17   5  12 1715.37   68.54
 -17   5  12 1813.41   64.77
 -17   5  12 2010.16   65.73
 -17   5  12 1829.07   66.26
 -17   5  13  196.47   10.71
 -17  -5  13  208.06   13.41
 -17   5  13  170.04   13.47
 -17   5  13  205.56   10.07
 -17   5  13  201.66   10.54
 -17   5  13  180.82   11.11
 -17   5  14 1257.04   52.34
 -17   5  14 1312.33   48.74
 -17   5  14 1354.51   48.04
 -17   5  14 1389.82   48.46
 -17   5  15  494.76   20.32
 -17   5  15  494.35   21.01
 -17  -5  15  533.02   23.62
 -17   5  15  496.15   24.49
 -17   5  15  520.34   20.66
 -17   5  15  470.84   21.52
 -17  -5  16   83.38    9.15
 -17   5  16   91.65    7.51
 -17   5  16   91.15   10.18
 -17   5  16   89.50    6.74
 -17   5  17 1201.41   44.25
 -17  -5  17 1161.36   45.55
 -17   5  17 1207.39   43.41
 -17   5  18   66.85    6.77
 -17  -5  18   52.08    6.60
 -17   5  18   56.82    5.42
 -17   5  19  627.37   26.37
 -17  -5  19  542.51   22.82
 -17   5  19  555.35   23.36
 -17   5  19  562.88   22.27
 -17   5  20  549.31   23.44
 -17   5  20  489.95   21.22
 -17   5  20  484.74   20.09
 -17   5  21  366.86   17.58
 -17   5  22  610.30   24.44
 -17   5  23  145.44    8.24
 -17   5  23  163.74    9.14
 -17   5  23  150.24    8.06
 -17   5  24  775.48   25.85
 -17   5  24  736.98   24.91
 -17   5  25    4.25    2.37
 -17   7  -3   59.21    3.62
 -17   7  -2  726.89   25.52
 -17   7  -1   21.54    3.32
 -17   7   0  730.67   26.86
 -17   7   1  356.65   15.48
 -17   7   2  396.94   17.16
 -17   7   3  945.38   35.20
 -17   7   4   10.59    4.36
 -17   7   5 1101.92   40.73
 -17   7   7  312.31   15.52
 -17   7   8  376.58   17.40
 -17   7   9  229.28   12.24
 -17   7  10  641.69   25.62
 -17   7  11    3.22    3.88
 -17   7  12 1148.53   39.22
 -17   7  12 1086.16   39.27
 -17   7  12 1169.79   38.83
 -17   7  13  523.23   20.84
 -17   7  13  532.55   20.35
 -17   7  13  527.20   20.52
 -17   7  14  506.64   20.54
 -17   7  14  541.08   20.35
 -17   7  14  539.73   19.84
 -17   7  15  615.50   23.98
 -17   7  15  663.97   23.79
 -17   7  16   46.96    5.27
 -17   7  16   41.09    7.91
 -17   7  16   49.35    4.61
 -17   7  17  494.23   23.96
 -17   7  17  511.58   21.17
 -17   7  17  569.81   20.82
 -17   7  18    5.37    3.54
 -17   7  18    7.74    2.73
 -17   7  19  553.55   22.14
 -17   7  19  579.52   21.45
 -17   7  20  105.76    7.86
 -17   7  20  104.75    6.92
 -17   7  20  111.07    6.20
 -17   7  21  274.29   12.31
 -17   7  21  270.83   12.54
 -17   7  21  291.03   11.71
 -17   7  22  327.46   13.11
 -17   7  22  348.84   12.63
 -17   9  -1   13.19    1.59
 -17   9   0  572.91   19.88
 -17   9   1  242.72    9.78
 -17   9   2  347.86   13.53
 -17   9   3  299.83   12.31
 -17   9   4    1.47    2.46
 -17   9   5  492.24   18.96
 -17   9   7  370.92   15.34
 -17   9   8  405.21   16.33
 -17   9   9  142.41    9.30
 -17   9   9  211.90    9.32
 -17   9  10  365.14   18.10
 -17   9  10  516.30   17.77
 -17   9  11    1.79    4.00
 -17   9  11    2.11    2.40
 -17   9  12  470.49   23.01
 -17   9  12  664.51   21.60
 -17   9  13   31.58    5.20
 -17   9  13   44.87    3.41
 -17   9  14  139.90    9.03
 -17   9  15  214.09   11.39
 -17   9  15  224.77    9.29
 -17   9  16    8.98    3.78
 -17   9  16    6.92    2.28
 -17   9  17  524.56   18.53
 -17   9  17  496.28   19.88
 -17   9  18    4.89    2.82
 -17   9  18    2.87    1.86
 -16   0  -4 1866.94   61.69
 -16   0  -3    1.76    1.77
 -16   0  -2 2023.19   66.92
 -16   0  -1    1.68    1.99
 -16   0   0  973.21   33.69
 -16   0   1    2.96    2.16
 -16   0   2    9.78    2.40
 -16   0  10 4948.28  161.85
 -16   0  11    4.26    2.80
 -16   0  12 2995.80  100.44
 -16   0  13    4.32    3.29
 -16   0  13    7.00    4.26
 -16   0  13    1.24    3.46
 -16   0  14  413.88   17.73
 -16   0  14  474.91   19.12
 -16   0  15    5.48    4.66
 -16   0  15    9.41    3.51
 -16   0  15    0.35    2.51
 -16   0  16   67.21    7.16
 -16   0  16   72.12    6.34
 -16   0  16   61.36    5.59
 -16   0  17   12.51    4.95
 -16   0  17    3.28    3.28
 -16   0  17   -0.54    4.34
 -16   0  17    2.69    2.87
 -16   0  18  916.79   34.49
 -16   0  18  903.19   34.62
 -16   0  18  800.68   31.88
 -16   0  19    3.59    4.83
 -16   0  19    1.59    3.33
 -16   0  19    2.75    4.80
 -16   0  19    0.41    3.09
 -16   0  20 2909.42  104.86
 -16   0  20 3091.79  106.17
 -16   0  21    1.18    4.27
 -16   0  21    1.33    4.82
 -16   0  22 3034.47  104.79
 -16   0  22 3251.53  106.19
 -16   0  23    3.55    3.55
 -16   0  23    3.16    3.99
 -16   0  24 1449.12   49.82
 -16   0  24 1435.41   49.43
 -16   2  -4    3.69    1.95
 -16  -2  -4    5.89    2.21
 -16  -2  -3  182.28    8.29
 -16   2  -3  167.09    7.83
 -16  -2  -2   19.72    2.97
 -16   2  -2   15.99    2.58
 -16  -2  -1 1879.41   61.27
 -16   2  -1 1782.23   60.86
 -16   2   0   14.13    2.70
 -16  -2   0   18.06    3.00
 -16  -2   1 3324.22  105.76
 -16   2   1 3132.85  105.44
 -16   2   2    1.99    2.17
 -16  -2   2    2.11    2.32
 -16   2   3 3544.58  120.15
 -16  -2   3 3844.30  120.53
 -16  -2   8   18.24    3.06
 -16  -2   9   27.59    3.77
 -16  -2  10   53.63    5.29
 -16  -2  11  408.24   17.85
 -16  -2  12   40.07    5.06
 -16   2  12   40.91    5.95
 -16   2  12   34.43    4.47
 -16  -2  12   42.91    5.98
 -16   2  12   31.88    4.07
 -16  -2  13 1922.95   63.32
 -16  -2  13 1693.13   61.82
 -16   2  13 2025.36   63.56
 -16   2  13 1634.62   60.65
 -16  -2  13 1834.57   62.33
 -16   2  13 1676.67   60.22
 -16  -2  14   11.80    3.95
 -16  -2  14   10.42    5.13
 -16  -2  14    9.09    4.70
 -16   2  14   10.56    3.82
 -16   2  14    8.74    5.39
 -16  -2  15 3444.10  108.57
 -16   2  15 3067.80  106.18
 -16   2  15 3682.33  109.37
 -16   2  15 3090.75  105.65
 -16  -2  15 2849.44  106.92
 -16  -2  16    7.38    4.03
 -16   2  16    3.84    3.96
 -16  -2  16    4.67    4.77
 -16   2  16    1.57    2.79
 -16   2  16    4.86    3.02
 -16  -2  17 2774.18   91.92
 -16  -2  17 2569.17   91.69
 -16  -2  17 2898.01   92.74
 -16   2  17 2510.20   88.74
 -16   2  18   45.79    5.68
 -16  -2  18   44.52    6.72
 -16   2  18   47.86    6.20
 -16  -2  18   59.83    6.63
 -16  -2  18   44.53    6.77
 -16   2  18   64.19    7.78
 -16   2  18   45.60    5.09
 -16  -2  19  754.83   32.47
 -16   2  19  844.70   32.60
 -16   2  19  803.54   31.79
 -16  -2  19  842.58   33.23
 -16   2  19  778.19   30.52
 -16   2  20    6.08    5.17
 -16  -2  20    9.85    4.67
 -16  -2  20    8.14    4.91
 -16   2  20    4.57    4.91
 -16   2  20    8.41    3.29
 -16   2  21   36.16    6.09
 -16  -2  21   32.05    5.40
 -16  -2  21   26.22    5.46
 -16   2  21   38.39    6.15
 -16   2  21   29.29    4.57
 -16  -2  22   33.01    5.20
 -16   2  22   34.99    5.52
 -16  -2  22   25.60    4.88
 -16   2  22   40.51    6.07
 -16   2  22   32.01    4.67
 -16   2  23  185.61    9.96
 -16   2  23  192.92   11.16
 -16   2  23  163.70    9.41
 -16  -2  23  171.62    9.46
 -16   2  24    9.00    3.22
 -16   2  24   13.01    4.27
 -16   2  25  842.95   30.12
 -16   4  -4 2011.01   66.46
 -16   4  -3    2.66    2.21
 -16   4  -2 1545.60   52.38
 -16   4  -1    1.07    2.62
 -16   4   0  772.58   28.41
 -16  -4   1    9.58    3.34
 -16   4   1    7.57    3.24
 -16  -4   2   20.03    3.94
 -16   4   2   22.89    3.95
 -16   4   3   88.48    6.60
 -16  -4   3   87.07    6.40
 -16   4   4  253.00   12.35
 -16   4   6 1404.01   52.54
 -16  -4   6 1448.48   51.98
 -16  -4   7    2.68    3.61
 -16  -4   7   -0.10    2.73
 -16   4   7   -0.13    3.32
 -16   4   8 3553.58  121.98
 -16  -4   8 4290.26  122.32
 -16   4   8 3802.08  120.13
 -16   4   8 3132.67  119.87
 -16   4   8 3666.92  120.87
 -16  -4   9   54.83    6.23
 -16   4   9   51.06    5.34
 -16   4   9   40.07    4.97
 -16   4   9   45.67    4.69
 -16   4  10 2034.77   66.57
 -16   4  10 1927.35   67.22
 -16   4  10 2125.88   66.87
 -16  -4  10 2127.47   69.19
 -16  -4  11   29.48    6.45
 -16  -4  11   38.97    6.31
 -16   4  11   29.65    3.84
 -16   4  11   23.43    6.66
 -16   4  11   32.53    4.53
 -16   4  11   31.32    4.60
 -16   4  11   28.83    4.08
 -16   4  11   27.16    4.32
 -16   4  12  475.49   23.51
 -16   4  12  505.48   20.38
 -16  -4  12  559.91   23.32
 -16   4  12  503.02   19.86
 -16   4  12  476.28   20.64
 -16   4  12  468.56   19.59
 -16   4  12  517.85   20.24
 -16  -4  12  497.22   23.21
 -16  -4  13   11.11    5.84
 -16  -4  13    4.54    5.25
 -16   4  13    2.56    5.99
 -16   4  13    5.74    3.47
 -16   4  13    7.00    2.96
 -16   4  13    6.41    2.84
 -16  -4  14   23.23    6.31
 -16   4  14   14.90    6.55
 -16   4  14   16.07    4.22
 -16   4  14   15.38    3.49
 -16   4  14   17.31    4.40
 -16   4  14   18.51    3.35
 -16  -4  15    5.68    5.45
 -16   4  15    8.12    6.18
 -16   4  15    5.56    3.63
 -16   4  15    8.72    4.00
 -16   4  15   11.72    3.19
 -16   4  15    8.63    3.07
 -16   4  16  500.41   23.56
 -16   4  16  430.95   19.08
 -16  -4  16  448.37   21.63
 -16   4  16  419.89   19.53
 -16   4  16  445.31   18.60
 -16   4  16  453.62   18.44
 -16   4  16  441.13   17.77
 -16  -4  16  366.87   20.98
 -16  -4  17   13.10    5.81
 -16  -4  17   14.32    5.89
 -16   4  17    8.38    4.12
 -16   4  17   12.65    3.47
 -16   4  17   10.34    3.41
 -16   4  17    6.04    2.83
 -16   4  18 1739.23   59.12
 -16   4  18 1445.20   58.94
 -16  -4  18 1619.74   59.68
 -16   4  18 1732.38   58.48
 -16   4  18 1713.92   57.79
 -16   4  18 1646.71   56.84
 -16  -4  18 1492.00   60.13
 -16   4  19  128.40   11.27
 -16  -4  19  105.15    8.35
 -16   4  19  108.68    6.78
 -16  -4  20 1212.59   44.72
 -16   4  20 1232.73   44.59
 -16   4  21   14.45    5.06
 -16   4  21   13.09    5.22
 -16   4  21   10.92    3.38
 -16   4  22 1535.01   54.92
 -16   4  22 1615.85   55.49
 -16   4  22 1525.74   53.71
 -16   4  23   22.31    4.20
 -16   4  23   30.93    5.31
 -16   4  23   28.96    3.92
 -16   4  24 1089.31   39.13
 -16   4  24 1147.41   39.99
 -16   4  25    9.05    3.09
 -16   6  -4   12.25    2.32
 -16   6  -3   48.10    4.02
 -16   6  -2   -0.38    2.66
 -16   6  -1  911.88   33.11
 -16   6   0    5.25    3.61
 -16   6   1 2556.75   86.59
 -16   6   2    2.20    3.95
 -16   6   3 2699.53   92.10
 -16   6   4   33.57    5.85
 -16   6   6   34.30    4.95
 -16   6   7  363.10   16.02
 -16   6   7  290.35   15.66
 -16   6   8    2.93    3.68
 -16   6   8    5.81    4.37
 -16   6   9   10.65    4.11
 -16   6   9    6.11    4.39
 -16   6  10    5.43    3.72
 -16   6  10    3.51    2.90
 -16   6  10    6.73    4.11
 -16   6  11  572.18   21.72
 -16   6  11  584.52   21.37
 -16   6  11  524.02   22.38
 -16   6  12   84.47    6.76
 -16   6  12  101.59    6.63
 -16   6  12   94.37    7.46
 -16   6  13 1195.77   42.07
 -16   6  13 1082.53   41.43
 -16   6  13 1112.38   42.78
 -16   6  14    7.83    7.17
 -16   6  14    4.08    3.41
 -16   6  14    6.29    2.95
 -16   6  15 2268.65   86.52
 -16   6  15 2424.13   82.06
 -16   6  15 2478.61   81.48
 -16   6  16   -0.28    7.41
 -16   6  16    5.69    3.79
 -16   6  16    2.45    2.64
 -16   6  17 1049.23   39.35
 -16   6  17 1097.69   38.57
 -16   6  18   10.29    4.13
 -16   6  18   14.55    3.36
 -16   6  19  602.87   25.99
 -16   6  19  531.63   22.71
 -16   6  19  561.84   21.81
 -16   6  20   -2.15    3.50
 -16   6  20    0.38    5.13
 -16   6  20    1.53    2.48
 -16   6  21   11.86    4.66
 -16   6  21   12.28    2.98
 -16   6  22    5.24    3.45
 -16   6  23  112.24    6.21
 -16   6  23  143.01    7.69
 -16   6  24   12.94    2.84
 -16   6  24   12.50    2.20
 -16   8  -3    6.29    1.68
 -16   8  -2 1158.93   39.05
 -16   8  -1    2.20    2.35
 -16   8   0  596.56   22.38
 -16   8   1    4.56    3.26
 -16   8   2    4.18    3.41
 -16   8   3   23.35    4.87
 -16   8   4  326.55   15.61
 -16   8   5    3.67    4.21
 -16   8   7    2.44    3.84
 -16   8   8 1067.19   39.30
 -16   8   9    8.32    4.10
 -16   8  10 1325.59   47.27
 -16   8  11   15.09    4.30
 -16   8  12  970.50   33.65
 -16   8  12  908.67   34.23
 -16   8  13  104.08    6.73
 -16   8  13  116.11    6.36
 -16   8  13  106.53    6.71
 -16   8  14    8.98    6.57
 -16   8  14   14.31    3.33
 -16   8  14   19.46    3.05
 -16   8  15    1.49    5.67
 -16   8  15    2.44    3.01
 -16   8  15    2.92    2.34
 -16   8  16    9.26    5.57
 -16   8  16    5.40    3.07
 -16   8  16    3.29    2.30
 -16   8  17    3.80    3.19
 -16   8  17    2.87    4.90
 -16   8  17    6.50    2.25
 -16   8  18  329.27   14.60
 -16   8  18  379.97   14.25
 -16   8  19    1.66    2.94
 -16   8  19    3.58    3.99
 -16   8  19    2.12    2.05
 -16   8  20 1090.92   42.16
 -16   8  20 1204.50   42.06
 -16   8  21    3.64    2.47
 -16   8  21    2.11    1.95
 -16   8  21    3.05    1.71
 -16  10   0    5.88    1.21
 -16  10   1  675.09   22.89
 -16  10   2    8.51    1.91
 -16  10   3 1084.76   36.57
 -16  10   4    1.86    2.14
 -16  10   5  919.96   31.78
 -16  10   7  118.02    6.42
 -16  10   8   17.41    2.98
 -16  10   9    4.16    2.93
 -16  10   9    4.05    2.25
 -16  10  10   10.38    3.46
 -16  10  10   17.15    2.66
 -16  10  11   90.35    6.67
 -16  10  11  129.84    5.79
 -16  10  12    5.45    3.38
 -16  10  12   12.39    1.91
 -16  10  13  268.15   12.11
 -16  10  14    6.20    3.33
 -16  10  15  670.79   24.35
 -16  10  16   11.52    2.61
 -15  -1  -4  884.25   30.68
 -15   1  -4  889.68   30.57
 -15   1  -3  640.27   22.83
 -15  -1  -3  642.10   22.97
 -15   1  -2  408.41   15.88
 -15  -1  -2  438.80   16.16
 -15  -1  -1 2132.85   69.58
 -15   1  -1 2068.05   69.39
 -15  -1   0   10.63    2.47
 -15   1   0   15.83    2.61
 -15  -1   6 3108.09  101.44
 -15  -1   7   46.05    4.05
 -15  -1   8 3303.31  108.57
 -15  -1   9 1079.56   38.20
 -15  -1  10 1469.14   51.01
 -15  -1  11 2573.10   86.38
 -15  -1  12  187.08   10.27
 -15  -1  13 1237.29   44.54
 -15  -1  14  135.20    9.73
 -15   1  14  139.35    8.78
 -15  -1  14  131.79    8.76
 -15   1  14  140.80    8.98
 -15   1  14  132.67    7.61
 -15  -1  15 1849.68   64.04
 -15   1  15 1916.47   63.28
 -15  -1  15 1863.62   63.10
 -15  -1  16  488.51   22.04
 -15   1  16  446.85   20.74
 -15  -1  16  523.19   21.40
 -15  -1  16  489.61   22.17
 -15   1  16  551.54   22.91
 -15   1  16  460.85   19.34
 -15  -1  17  902.19   36.48
 -15  -1  17  970.41   37.54
 -15   1  17 1073.50   37.92
 -15   1  17  959.76   36.22
 -15  -1  17  978.48   36.14
 -15   1  17  859.76   34.00
 -15  -1  18 1210.09   48.93
 -15  -1  18 1432.52   50.56
 -15   1  18 1417.07   50.12
 -15   1  18 1327.99   49.19
 -15   1  18 1419.35   48.77
 -15   1  18 1281.07   47.07
 -15  -1  19  170.39   11.33
 -15  -1  19  190.30   12.37
 -15   1  19  194.08   12.02
 -15   1  19  192.65   11.96
 -15   1  19  201.58   11.13
 -15  -1  19  189.64   11.37
 -15   1  19  173.01    9.88
 -15   1  20 1174.17   45.58
 -15   1  20 1338.22   45.48
 -15  -1  20 1384.95   46.32
 -15  -1  20 1153.66   45.21
 -15   1  20 1270.21   46.61
 -15  -1  20 1218.18   46.34
 -15   1  20 1161.87   43.94
 -15  -1  21  265.18   14.23
 -15  -1  21  273.55   13.88
 -15   1  21  274.48   13.97
 -15   1  21  270.63   14.94
 -15   1  21  266.33   13.06
 -15   1  22  645.33   25.52
 -15   1  22  692.53   27.19
 -15  -1  22  633.42   25.64
 -15   1  22  631.94   24.98
 -15  -1  22  633.20   25.24
 -15   1  23  360.35   15.38
 -15   1  23  362.24   16.63
 -15  -1  23  349.52   15.14
 -15   1  24  114.01    7.33
 -15   1  24  110.73    6.45
 -15   3  -4  955.79   32.94
 -15   3  -3 1028.60   36.31
 -15  -3  -3 1092.19   36.94
 -15   3  -2  537.87   20.93
 -15  -3  -2  608.37   21.62
 -15  -3  -1 1349.13   44.87
 -15   3  -1 1252.66   44.37
 -15  -3   0    6.67    2.70
 -15   3   0    9.24    2.83
 -15  -3   1 1941.62   63.66
 -15   3   1 1832.23   63.37
 -15   3   2  249.98   11.49
 -15  -3   2  258.99   11.54
 -15  -3   3 1565.52   54.80
 -15   3   3 1673.27   55.29
 -15   3   8 2371.39   79.62
 -15   3   9  472.94   20.04
 -15  -3   9  553.94   21.11
 -15   3  10  479.08   20.35
 -15  -3  10  540.70   21.81
 -15   3  10  525.94   19.71
 -15   3  11 1030.29   40.50
 -15   3  11 1203.81   40.06
 -15  -3  11 1079.71   42.11
 -15  -3  11 1242.19   42.73
 -15  -3  11 1189.63   42.79
 -15  -3  12  240.68   13.74
 -15  -3  12  203.11   12.64
 -15   3  12  245.33   14.59
 -15   3  12  225.59   11.40
 -15   3  12  235.24   11.06
 -15   3  12  237.93   10.88
 -15  -3  13 2466.37   85.57
 -15  -3  13 2065.97   84.23
 -15   3  13 2560.16   86.92
 -15   3  13 2449.45   82.64
 -15  -3  13 2779.68   86.04
 -15   3  13 2514.06   82.26
 -15   3  13 2522.38   81.80
 -15   3  13 2288.91   82.92
 -15   3  13 2526.78   82.23
 -15   3  14    4.84    6.00
 -15  -3  14    4.77    5.30
 -15   3  14    3.40    3.43
 -15  -3  14    4.24    4.08
 -15   3  14    5.18    3.59
 -15   3  14    4.38    2.58
 -15   3  14    2.02    2.50
 -15   3  14    4.31    2.28
 -15   3  15 1684.03   56.16
 -15  -3  15 1835.50   59.57
 -15  -3  15 1482.13   57.92
 -15   3  15 1622.49   55.51
 -15   3  15 1548.21   56.44
 -15   3  15 1623.36   54.67
 -15   3  15 1611.61   55.16
 -15  -3  15 1398.49   57.88
 -15   3  16  410.49   18.10
 -15  -3  16  442.62   20.71
 -15   3  16  436.52   17.94
 -15   3  16  409.64   16.57
 -15   3  17  288.16   15.56
 -15  -3  17  331.55   17.16
 -15   3  17  327.67   14.87
 -15   3  17  306.14   13.36
 -15  -3  17  274.54   16.55
 -15   3  18 1709.79   61.69
 -15  -3  18 1704.41   62.32
 -15   3  18 1776.83   60.87
 -15   3  18 1722.67   59.72
 -15   3  18 1675.01   58.80
 -15  -3  18 1594.90   62.05
 -15  -3  19    7.42    5.07
 -15   3  19    3.63    4.44
 -15  -3  19    2.48    4.41
 -15   3  19    7.89    3.50
 -15   3  19    3.71    6.07
 -15   3  19    8.39    3.64
 -15   3  19    5.37    3.28
 -15   3  19    4.86    2.43
 -15   3  20  806.39   31.21
 -15   3  20  792.47   30.13
 -15  -3  20  717.77   28.62
 -15   3  20  680.51   26.76
 -15   3  20  735.76   27.95
 -15  -3  20  722.75   29.42
 -15   3  21   60.51    6.80
 -15   3  21   53.81    7.00
 -15   3  21   54.02    5.29
 -15   3  21   46.43    4.31
 -15   3  22  651.59   26.40
 -15   3  22  703.96   27.62
 -15   3  22  650.84   25.56
 -15   3  23  406.38   17.46
 -15   3  23  466.22   19.45
 -15   3  23  423.46   17.69
 -15   3  24  349.47   14.92
 -15   3  24  324.00   13.73
 -15   3  25  724.46   26.06
 -15   5  -4  578.41   21.17
 -15   5  -3  807.53   29.00
 -15   5  -2  451.65   18.11
 -15   5  -1 1578.07   54.65
 -15   5   0   63.45    6.04
 -15   5   1 1614.87   57.03
 -15   5   2   68.99    6.90
 -15   5   3 1092.24   40.62
 -15   5   4  813.97   31.81
 -15   5   5  359.30   16.00
 -15   5   6 2100.82   66.10
 -15   5   6 1725.60   65.66
 -15   5   7    4.95    3.50
 -15   5   7    2.90    3.95
 -15   5   8  800.61   32.87
 -15   5   8  986.43   33.65
 -15  -5   9  409.13   18.31
 -15   5   9  385.56   15.57
 -15   5   9  370.44   16.38
 -15   5  10 1064.53   36.03
 -15  -5  10 1103.30   39.44
 -15   5  10 1038.87   35.72
 -15   5  10  985.82   36.59
 -15   5  11  956.10   33.58
 -15  -5  11  989.66   37.24
 -15   5  11 1017.30   33.59
 -15   5  11  915.10   34.23
 -15   5  11  922.11   32.77
 -15   5  12  260.22   12.53
 -15  -5  12  283.33   15.67
 -15   5  12  270.28   12.15
 -15   5  12  264.63   11.98
 -15   5  12  250.46   12.88
 -15   5  13 1851.66   63.88
 -15  -5  13 1839.18   67.25
 -15   5  13 1914.33   63.49
 -15   5  13 1809.81   63.16
 -15  -5  14   32.57    6.67
 -15   5  14   32.95    4.89
 -15   5  14   30.23    4.13
 -15   5  14   40.37    4.21
 -15   5  14   33.14    5.14
 -15   5  14   28.51    3.96
 -15   5  15 1446.80   51.15
 -15  -5  15 1378.20   53.02
 -15   5  15 1455.03   56.88
 -15   5  15 1477.82   50.41
 -15   5  15 1471.44   49.96
 -15   5  15 1462.15   50.64
 -15   5  15 1360.22   51.63
 -15   5  16  525.94   21.42
 -15  -5  16  498.46   22.66
 -15   5  16  524.28   20.46
 -15   5  16  484.47   19.85
 -15   5  16  493.70   20.57
 -15   5  16  484.30   21.68
 -15   5  17  215.91   11.94
 -15  -5  17  215.37   12.38
 -15   5  17  219.41   11.04
 -15   5  18  671.73   27.43
 -15  -5  18  698.86   26.95
 -15   5  18  737.56   32.22
 -15   5  18  665.63   26.09
 -15   5  19   34.68    7.74
 -15   5  19   30.94    4.34
 -15   5  19   27.10    3.55
 -15   5  20 1043.60   39.25
 -15   5  20  944.32   34.51
 -15   5  21   16.66    4.75
 -15   5  21   16.79    5.30
 -15   5  22  619.71   24.57
 -15   5  22  586.84   23.70
 -15   5  22  601.42   23.05
 -15   5  23  171.61    9.43
 -15   5  23  156.74    8.19
 -15   5  24  135.17    7.59
 -15   5  24  124.19    6.80
 -15   7  -4  709.57   24.75
 -15   7  -3  656.98   23.84
 -15   7  -2  295.72   12.91
 -15   7  -1  810.13   30.20
 -15   7   0    6.35    3.98
 -15   7   1 1135.13   42.02
 -15   7   2  210.02   12.52
 -15   7   3  748.87   30.50
 -15   7   4  433.06   19.99
 -15   7   6 1093.94   40.18
 -15   7   7   16.18    4.16
 -15   7   7   14.45    4.99
 -15   7   8 1209.60   45.29
 -15   7   8 1286.49   45.47
 -15   7   9  296.56   14.60
 -15   7  10  644.77   25.88
 -15   7  11 1109.11   38.75
 -15   7  11 1140.91   38.37
 -15   7  12   13.48    3.86
 -15   7  12   13.82    3.03
 -15   7  12   10.74    4.19
 -15   7  13 1905.06   63.37
 -15   7  13 2005.70   62.90
 -15   7  14    5.55    3.73
 -15   7  14    9.86    2.78
 -15   7  15  352.03   15.69
 -15   7  15  365.35   15.06
 -15   7  16  159.33   13.68
 -15   7  16  163.77    9.72
 -15   7  16  179.01    9.06
 -15   7  17  331.40   15.39
 -15   7  17  352.06   14.63
 -15   7  18  464.45   19.66
 -15   7  18  476.35   23.10
 -15   7  18  485.04   18.79
 -15   7  19   41.13    6.95
 -15   7  19   45.71    5.23
 -15   7  19   50.46    4.46
 -15   7  20  531.29   23.04
 -15   7  20  557.92   22.28
 -15   7  20  595.06   21.41
 -15   7  21  166.67    8.90
 -15   7  21  181.45    8.19
 -15   7  22  231.80   10.63
 -15   7  22  332.91   11.60
 -15   7  23  516.23   18.71
 -15   7  23  507.55   18.30
 -15   9  -3  390.30   13.53
 -15   9  -2  143.81    6.27
 -15   9  -1  675.34   23.81
 -15   9   0    3.33    2.58
 -15   9   1  580.20   21.90
 -15   9   2  124.36    7.51
 -15   9   3  475.33   19.60
 -15   9   4  402.75   17.28
 -15   9   5   65.78    6.27
 -15   9   7   11.12    4.13
 -15   9   8  703.65   27.02
 -15   9   9  139.02    8.67
 -15   9  10  324.37   14.49
 -15   9  11  178.19    9.44
 -15   9  12    4.99    3.07
 -15   9  13  818.60   29.19
 -15   9  13  921.43   29.48
 -15   9  14   36.26    6.97
 -15   9  14   46.58    4.19
 -15   9  15  340.15   13.98
 -15   9  15  382.34   13.57
 -15   9  16  243.52   13.68
 -15   9  16  258.81   11.40
 -15   9  17  236.78   10.64
 -15   9  17  266.64   10.17
 -15   9  18  487.81   18.01
 -15   9  18  522.93   17.43
 -15   9  19   41.25    3.75
 -15   9  19   49.81    3.59
 -15  11   3  145.54    5.83
 -15  11   4  167.50    6.72
 -15  11   7   20.11    2.25
 -15  11   8  175.22    7.11
 -15  11   9   94.01    4.39
 -14   0  -4  771.47   26.87
 -14   0  -3    3.61    2.03
 -14   0  -2  218.60    9.35
 -14   0  11    2.17    3.15
 -14   0  12 1883.10   64.88
 -14   0  13    3.32    2.95
 -14   0  14 2566.35   86.70
 -14   0  15    1.89    4.16
 -14   0  15    4.32    3.11
 -14   0  15    0.11    2.41
 -14   0  16 2378.56   81.99
 -14   0  16 2236.51   79.08
 -14   0  17    0.96    3.16
 -14   0  17    2.29    4.65
 -14   0  17    3.31    4.83
 -14   0  17    1.07    2.64
 -14   0  18 3272.36  113.37
 -14   0  18 3220.45  112.45
 -14   0  18 3139.94  110.39
 -14   0  19   -0.96    3.06
 -14   0  19    2.68    4.55
 -14   0  19    1.00    5.01
 -14   0  19   -0.26    3.04
 -14   0  20 2727.61   93.61
 -14   0  20 2583.22   91.96
 -14   0  20 2610.60   90.94
 -14   0  21    4.75    3.98
 -14   0  21    0.93    4.99
 -14   0  21    2.75    2.99
 -14   0  22  457.50   19.51
 -14   0  22  505.66   20.88
 -14   0  23    5.32    2.97
 -14  -2  -4   13.77    2.52
 -14   2  -4   14.44    2.31
 -14   2  -3 2840.26   95.62
 -14  -2  -3 3032.79   96.09
 -14   2  -2   11.98    2.43
 -14  -2  -2   13.52    2.62
 -14   2  -1 3164.00  104.36
 -14  -2  -1 3228.94  104.56
 -14  -2   6   24.88    3.02
 -14  -2   7 1412.82   48.22
 -14  -2   8   56.36    5.01
 -14   2   9 3982.57  130.28
 -14   2   9 3814.39  131.24
 -14  -2  10    4.00    3.28
 -14   2  10    6.52    2.32
 -14  -2  11 3579.86  125.85
 -14   2  11 3965.95  124.47
 -14  -2  12   16.35    4.03
 -14   2  12   22.00    3.19
 -14   2  12   22.93    4.01
 -14  -2  13 2368.02   85.58
 -14   2  13 2610.25   84.15
 -14   2  13 2548.30   85.01
 -14  -2  14   11.74    3.93
 -14   2  14   21.61    4.04
 -14  -2  14   24.93    5.86
 -14   2  14   18.24    2.73
 -14   2  14   18.51    3.39
 -14  -2  15 1424.51   48.28
 -14  -2  15 1134.98   46.71
 -14  -2  15 1308.07   46.52
 -14   2  15 1237.19   43.98
 -14   2  15 1237.29   43.28
 -14   2  15 1311.86   44.79
 -14  -2  16    2.12    4.89
 -14   2  16    0.74    3.66
 -14   2  16    2.09    5.79
 -14  -2  16   13.39    5.73
 -14   2  16    1.32    3.47
 -14  -2  16    2.35    3.55
 -14   2  16    2.20    2.47
 -14   2  16    4.73    2.11
 -14   2  16   10.82    3.24
 -14  -2  17  107.97    9.33
 -14  -2  17   79.15    8.47
 -14   2  17   91.56    7.54
 -14   2  17   90.38    7.39
 -14   2  17  120.65   10.18
 -14   2  17   86.46    6.22
 -14   2  17   85.15    5.57
 -14   2  17   98.01    7.12
 -14   2  18   25.73    4.45
 -14  -2  18   23.67    5.75
 -14   2  18   34.39    5.52
 -14  -2  18   21.56    6.09
 -14   2  18   26.06    3.90
 -14   2  18   20.77    3.04
 -14  -2  19  577.45   24.58
 -14   2  19  623.21   26.05
 -14   2  19  616.13   25.02
 -14   2  19  616.08   23.95
 -14  -2  19  563.94   24.83
 -14   2  19  566.25   22.75
 -14   2  19  540.03   21.67
 -14   2  20   10.41    5.14
 -14  -2  20   11.02    4.54
 -14  -2  20    9.13    4.61
 -14   2  20    7.34    3.31
 -14   2  20    7.45    4.85
 -14   2  20    8.35    3.14
 -14   2  20    6.13    2.39
 -14   2  21  906.68   33.98
 -14   2  21  909.60   34.87
 -14   2  21  866.28   32.61
 -14   2  21  835.98   31.12
 -14  -2  21  925.70   33.36
 -14  -2  22    0.12    3.06
 -14   2  22    2.20    3.60
 -14   2  22    2.93    4.71
 -14   2  22    1.16    2.99
 -14   2  23 1287.02   45.82
 -14   2  23 1371.04   47.91
 -14   2  23 1331.42   46.39
 -14   2  24    8.05    3.67
 -14   2  24    7.17    2.92
 -14   4  -4  637.34   23.17
 -14   4  -3   14.07    2.87
 -14   4  -2   60.76    4.97
 -14   4  -1   15.40    3.44
 -14  -4   0  805.79   29.98
 -14   4   0  838.08   30.55
 -14  -4   1   28.23    4.07
 -14   4   1   23.64    4.40
 -14   4   2 1773.83   59.59
 -14  -4   2 1673.85   58.49
 -14  -4   3    4.57    2.98
 -14   4   3    3.66    3.53
 -14   4   4 3719.99  110.93
 -14   4   4 2990.33  110.87
 -14   4   5    2.34    2.83
 -14   4   6 3579.41  117.94
 -14   4   7  132.21    7.91
 -14   4   8 1731.94   57.91
 -14   4   8 1731.17   59.27
 -14   4   9   26.01    4.02
 -14   4   9   27.21    3.11
 -14   4  10  288.48   12.22
 -14   4  10  274.69   12.98
 -14  -4  10  262.95   15.11
 -14  -4  11    2.18    5.03
 -14  -4  11    2.65    4.72
 -14   4  11    1.22    2.74
 -14   4  11    4.84    2.47
 -14   4  11    3.68    2.19
 -14   4  11    4.29    3.12
 -14   4  11    3.58    2.43
 -14  -4  12   44.81    6.95
 -14   4  12   48.32    4.91
 -14   4  12   47.10    4.46
 -14   4  12   49.14    4.31
 -14   4  12   41.49    4.26
 -14  -4  13    7.99    5.66
 -14   4  13    7.99    3.39
 -14   4  13   14.12    3.97
 -14   4  13   12.34    2.88
 -14   4  13    9.49    2.81
 -14   4  13    4.70    2.42
 -14   4  14 2496.75   84.50
 -14   4  14 2424.95   78.65
 -14  -4  14 2332.09   81.84
 -14   4  14 2447.63   78.34
 -14   4  14 2281.48   79.01
 -14   4  14 2449.49   78.00
 -14  -4  15    1.69    5.11
 -14  -4  15    4.00    5.65
 -14   4  15    1.99    3.51
 -14   4  15    4.03    3.67
 -14   4  15    3.20    2.71
 -14   4  15    4.95    2.24
 -14   4  15    2.72    2.67
 -14   4  16 6576.57  209.15
 -14  -4  16 6179.78  210.91
 -14   4  16 6075.01  209.65
 -14   4  16 6637.78  208.84
 -14   4  16 6287.35  206.82
 -14   4  16 6603.55  208.08
 -14   4  16 6451.24  207.35
 -14  -4  16 5692.55  211.02
 -14  -4  17   40.98    6.66
 -14   4  17   54.87   10.10
 -14  -4  17   41.63    7.00
 -14   4  17   45.29    4.31
 -14   4  17   41.66    3.86
 -14   4  17   47.52    5.91
 -14   4  17   41.65    4.96
 -14   4  18 2825.37  105.61
 -14  -4  18 3414.49  106.14
 -14   4  18 2987.29  103.11
 -14   4  18 3176.80  103.83
 -14   4  18 3158.38  105.59
 -14   4  19   44.28    8.19
 -14   4  19   38.68    6.06
 -14   4  19   32.36    3.47
 -14   4  19   39.55    4.06
 -14   4  19   39.10    4.58
 -14   4  20 1957.63   66.36
 -14   4  20 1848.57   64.19
 -14   4  20 1754.60   63.15
 -14   4  21   12.22    4.83
 -14   4  21   16.35    5.40
 -14   4  21    9.06    2.61
 -14   4  21   12.42    3.41
 -14   4  22  739.80   28.63
 -14   4  22  820.74   30.19
 -14   4  22  773.52   28.26
 -14   4  22  710.25   27.03
 -14   4  23    1.18    4.01
 -14   4  23   -1.11    2.91
 -14   4  23    2.44    2.82
 -14   4  24   22.74    4.36
 -14   4  24   23.88    3.50
 -14   4  25    1.85    2.16
 -14   6  -4   17.33    3.07
 -14   6  -3 2331.16   78.10
 -14   6  -2   12.79    4.02
 -14   6  -1 2269.13   77.67
 -14   6   0    0.85    4.42
 -14   6   1 1526.59   55.00
 -14   6   2    5.73    4.64
 -14   6   3  156.35   10.54
 -14   6   4   10.17    3.72
 -14   6   4    7.48    4.63
 -14   6   5   12.95    3.70
 -14   6   6    2.73    3.26
 -14   6   6   -1.20    3.67
 -14   6   7  574.72   22.77
 -14   6   7  541.57   22.66
 -14   6   8   25.18    4.22
 -14   6   8   23.18    4.56
 -14   6   9 2743.24   89.80
 -14   6   9 2481.20   90.07
 -14   6   9 2752.26   89.39
 -14   6   9 2779.61   90.86
 -14   6  10   54.96    5.24
 -14   6  10   58.31    4.83
 -14   6  10   52.33    5.79
 -14   6  10   53.40    5.57
 -14   6  11 3454.20  113.51
 -14   6  11 3418.32  114.18
 -14   6  11 3192.10  113.56
 -14   6  11 3611.94  113.09
 -14   6  12   14.39    3.91
 -14   6  12   12.50    2.98
 -14   6  12   13.94    3.96
 -14   6  12   13.07    3.11
 -14   6  12   12.05    4.24
 -14   6  13 1766.17   61.35
 -14   6  13 1888.97   60.86
 -14   6  13 1753.59   60.45
 -14   6  13 1694.60   60.62
 -14   6  14   67.74    6.14
 -14   6  14   71.54    5.66
 -14   6  14   63.76    5.14
 -14   6  14   66.83    5.54
 -14   6  14   64.11    6.37
 -14   6  15  605.45   23.56
 -14   6  15  576.00   22.12
 -14   6  15  586.12   22.53
 -14   6  15  539.62   22.60
 -14   6  16   18.24    4.84
 -14   6  16   21.06    3.67
 -14   6  16   16.23    3.31
 -14   6  17  399.30   22.72
 -14   6  17  359.32   16.65
 -14   6  17  362.59   15.58
 -14   6  17  353.45   15.10
 -14   6  18   14.33    7.81
 -14   6  18    9.77    4.37
 -14   6  18   14.23    3.29
 -14   6  18    7.25    2.56
 -14   6  19  101.36   10.61
 -14   6  19  106.40    8.19
 -14   6  19  101.50    6.76
 -14   6  20    7.86    5.42
 -14   6  20    0.22    2.55
 -14   6  21  884.54   34.62
 -14   6  21  994.00   35.09
 -14   6  22   40.72    4.38
 -14   6  22   49.47    5.44
 -14   6  23 1352.80   46.58
 -14   6  23 1347.00   45.83
 -14   6  24   53.92    3.89
 -14   6  24   50.72    3.60
 -14   8  -4  384.90   14.24
 -14   8  -3   20.12    3.01
 -14   8  -2    8.99    3.13
 -14   8  -1   14.04    3.89
 -14   8   0  381.18   17.06
 -14   8   1    2.48    4.40
 -14   8   2  978.54   37.22
 -14   8   3    4.15    4.78
 -14   8   4 2099.56   72.94
 -14   8   6 1561.23   55.37
 -14   8   7    7.87    4.25
 -14   8   8  514.50   21.56
 -14   8   9   14.62    4.19
 -14   8  10   17.65    4.33
 -14   8  11    7.04    3.27
 -14   8  11    8.91    4.17
 -14   8  12  220.94   10.60
 -14   8  12  216.48    9.86
 -14   8  12  189.22   11.05
 -14   8  13    2.79    3.19
 -14   8  13    2.18    2.18
 -14   8  13    5.55    3.84
 -14   8  14  535.37   21.31
 -14   8  14  550.86   20.66
 -14   8  15    5.47    6.82
 -14   8  15    4.74    3.32
 -14   8  15    7.25    2.68
 -14   8  16 1326.14   47.70
 -14   8  16 1408.21   47.02
 -14   8  17   13.30    6.90
 -14   8  17   14.23    3.68
 -14   8  17   16.32    2.87
 -14   8  18 1334.24   52.18
 -14   8  18 1378.76   49.62
 -14   8  19   28.21    4.10
 -14   8  19   17.93    4.78
 -14   8  19   28.25    3.14
 -14   8  20  948.43   32.91
 -14   8  20 1044.35   32.30
 -14   8  21   41.55    3.97
 -14   8  21   51.51    3.52
 -14  10  -2    8.70    1.37
 -14  10  -1  791.28   26.78
 -14  10   0    1.96    1.90
 -14  10   1  667.15   23.79
 -14  10   2    6.80    2.74
 -14  10   3  137.76    7.57
 -14  10   4   10.54    3.35
 -14  10   7  236.36   11.19
 -14  10   8    3.74    3.09
 -14  10   9  478.06   18.78
 -14  10  10    9.79    3.09
 -14  10  11 1004.98   34.89
 -14  10  12   13.00    4.99
 -14  10  12   13.54    2.68
 -14  10  13  623.56   25.12
 -14  10  14    2.76    1.93
 -14  10  14    5.49    4.53
 -14  10  15  110.55    7.71
 -14  10  15  122.37    5.69
 -14  10  17    6.89    2.34
 -13   1  -4   95.35    5.03
 -13  -1  -4   89.11    5.05
 -13  -1   4 2686.71   87.38
 -13  -1   5  269.50   11.08
 -13  -1   6 1010.03   35.16
 -13  -1   7 4939.60  160.44
 -13  -1   8  668.54   25.06
 -13  -1   9 4224.54  138.41
 -13  -1  10  262.29   12.62
 -13   1  10  282.65   11.58
 -13   1  11 1802.50   59.79
 -13  -1  11 1743.69   60.86
 -13  -1  12 1654.87   56.44
 -13   1  12 1607.35   55.26
 -13  -1  13  583.09   22.78
 -13   1  13  549.03   21.59
 -13  -1  14 1681.58   55.30
 -13   1  14 1486.70   53.87
 -13  -1  15  166.56   11.19
 -13  -1  15  195.12   11.72
 -13   1  15  214.40   12.77
 -13   1  15  177.46   10.28
 -13  -1  15  192.92   10.50
 -13   1  15  160.44    8.62
 -13   1  15  173.24    9.47
 -13  -1  16 1524.46   58.19
 -13   1  16 1810.17   57.72
 -13  -1  16 1734.25   59.84
 -13   1  16 1669.85   57.81
 -13   1  16 1890.65   60.46
 -13  -1  16 1639.70   56.39
 -13   1  16 1552.57   54.66
 -13   1  16 1522.53   55.55
 -13  -1  17   64.63    7.89
 -13   1  17   72.73    8.03
 -13   1  17   66.69    6.82
 -13  -1  17   66.81    6.24
 -13  -1  17   70.41    7.26
 -13   1  17   76.55    6.16
 -13  -1  17   66.04    5.64
 -13   1  17   63.44    5.15
 -13   1  17   56.45    4.30
 -13  -1  18  875.21   35.11
 -13  -1  18  961.89   36.93
 -13  -1  18  999.90   35.23
 -13   1  18  915.73   35.69
 -13   1  18  937.30   35.02
 -13   1  18  957.72   36.34
 -13   1  18 1003.63   34.87
 -13   1  18  889.91   33.21
 -13   1  18  837.08   31.99
 -13  -1  19 1267.11   46.22
 -13  -1  19 1246.62   47.54
 -13   1  19 1284.94   46.88
 -13  -1  19 1441.86   47.03
 -13   1  19 1312.69   47.47
 -13   1  19 1411.64   46.31
 -13   1  19 1197.29   44.62
 -13   1  19 1171.90   43.27
 -13   1  20  149.51   10.70
 -13  -1  20  131.52    8.88
 -13  -1  20  146.65   10.02
 -13   1  20  141.26    9.45
 -13   1  20  144.94    8.64
 -13  -1  20  149.72    9.34
 -13   1  20  143.88    8.41
 -13   1  20  129.57    7.00
 -13   1  21  354.89   16.41
 -13   1  21  360.95   17.81
 -13   1  21  372.47   16.02
 -13  -1  21  372.00   16.15
 -13   1  22  119.45    7.45
 -13   1  22  120.37    8.92
 -13   1  22  116.39    7.40
 -13  -1  22  113.30    7.14
 -13   1  23  582.98   23.05
 -13  -3  -4   12.20    2.78
 -13   3  -4   12.81    2.50
 -13  -3  -3  940.37   32.86
 -13   3  -3  925.42   32.54
 -13   3  -2  616.20   22.82
 -13  -3  -2  627.78   22.97
 -13  -3  -1  993.71   34.48
 -13   3  -1  969.59   34.50
 -13   3   4 1495.54   50.78
 -13   3   5 1016.30   35.59
 -13   3   6  758.13   27.42
 -13   3   7 2769.70   90.15
 -13   3   7 2747.15   91.27
 -13  -3   8  160.80    9.41
 -13   3   8  189.57    8.15
 -13   3   8  174.65    8.88
 -13   3   9 1270.51   39.87
 -13   3   9 1198.18   40.59
 -13  -3  10   48.47    5.85
 -13   3  10   79.27    4.88
 -13  -3  11 1137.08   51.38
 -13   3  11 1721.06   50.37
 -13   3  12  582.20   20.87
 -13   3  12  552.39   21.32
 -13  -3  13 1204.58   45.07
 -13   3  13 1226.07   42.73
 -13   3  13 1355.52   48.04
 -13   3  13 1259.10   42.23
 -13   3  13 1261.53   41.82
 -13   3  13 1255.32   42.57
 -13   3  13 1217.75   43.19
 -13   3  14 1312.42   45.24
 -13  -3  14 1296.26   48.41
 -13  -3  14 1372.40   48.05
 -13   3  14 1274.29   43.49
 -13   3  14 1298.47   44.44
 -13   3  14 1318.70   44.01
 -13   3  14 1285.76   45.62
 -13   3  14 1332.67   45.01
 -13  -3  15    8.41    5.33
 -13   3  15    4.54    6.72
 -13  -3  15    2.44    4.83
 -13   3  15    4.83    3.53
 -13   3  15    6.39    2.83
 -13   3  15    3.73    2.09
 -13   3  15    2.04    2.07
 -13  -3  16 1272.83   50.08
 -13   3  16 1348.62   48.89
 -13   3  16 1401.49   48.13
 -13   3  16 1316.25   46.00
 -13   3  16 1379.54   47.25
 -13   3  16 1380.99   46.56
 -13  -3  16 1184.52   49.75
 -13   3  17  829.41   30.72
 -13   3  17  799.87   30.97
 -13  -3  17  736.96   31.42
 -13   3  17  788.34   30.14
 -13   3  17  771.97   28.37
 -13   3  17  758.08   27.83
 -13   3  17  769.00   29.06
 -13  -3  17  766.10   31.50
 -13   3  18  491.51   22.81
 -13   3  18  441.83   18.85
 -13   3  18  449.28   19.51
 -13  -3  18  439.06   19.63
 -13   3  18  420.69   18.78
 -13   3  18  399.55   16.28
 -13   3  18  411.08   17.67
 -13   3  18  425.43   17.06
 -13  -3  18  434.53   19.86
 -13   3  19  842.52   33.00
 -13   3  19  799.76   30.80
 -13   3  19  766.07   29.23
 -13   3  19  714.58   27.11
 -13   3  19  756.83   28.77
 -13   3  19  761.53   27.89
 -13  -3  19  797.88   30.30
 -13   3  20  511.70   21.90
 -13   3  20  490.18   21.30
 -13   3  20  440.37   17.25
 -13   3  20  436.21   18.00
 -13   3  20  468.64   19.15
 -13  -3  20  465.95   19.55
 -13   3  21 1185.93   41.21
 -13   3  21 1197.67   42.16
 -13   3  21 1054.88   37.59
 -13   3  21 1111.46   39.73
 -13   3  21 1068.68   38.49
 -13   3  22    8.77    4.74
 -13   3  22   11.02    3.86
 -13   3  22   10.62    3.30
 -13   3  22    7.97    2.54
 -13   3  23  950.01   34.36
 -13   3  23  873.14   32.82
 -13   3  24   91.37    6.41
 -13   3  24   83.36    5.71
 -13   5  -5  970.88   33.79
 -13   5  -4   43.41    4.25
 -13   5  -3  615.31   23.59
 -13   5  -2  385.74   16.89
 -13   5  -1  654.59   26.11
 -13   5   0  592.25   24.23
 -13   5   1  280.85   14.21
 -13   5   2 1300.10   46.95
 -13   5   2 1314.59   45.55
 -13   5   3   94.45    7.27
 -13   5   3   94.74    6.56
 -13   5   4 1386.79   50.70
 -13   5   4 1510.67   50.47
 -13   5   5  279.04   12.78
 -13   5   6  276.80   13.19
 -13   5   6  304.36   13.29
 -13   5   7 1011.80   37.54
 -13   5   7 1114.62   38.04
 -13  -5   8   74.54    7.51
 -13   5   8   65.09    5.50
 -13   5   8   72.74    5.80
 -13   5   9 1449.69   48.35
 -13  -5   9 1361.54   51.04
 -13   5   9 1477.27   48.14
 -13   5   9 1264.68   48.15
 -13   5   9 1425.27   47.78
 -13   5   9 1391.93   48.75
 -13   5  10   93.52    6.29
 -13  -5  10   84.44    8.36
 -13   5  10   94.11    5.92
 -13   5  10   77.60    6.05
 -13   5  10   85.55    5.66
 -13   5  10   82.50    5.55
 -13   5  10   94.73    6.50
 -13   5  11 1079.74   37.99
 -13  -5  11  979.35   40.57
 -13   5  11 1082.19   37.43
 -13   5  11  968.52   37.63
 -13   5  11 1115.33   37.72
 -13   5  11 1067.32   38.37
 -13   5  11 1106.48   37.64
 -13   5  12 1334.72   45.21
 -13   5  12 1335.10   44.72
 -13   5  12 1292.78   44.32
 -13   5  12 1268.19   44.68
 -13   5  13  657.53   25.65
 -13  -5  13  628.36   27.75
 -13   5  13  637.03   24.37
 -13   5  13  686.34   25.18
 -13   5  13  665.19   24.69
 -13   5  13  681.50   25.36
 -13   5  13  669.50   25.97
 -13   5  14 2078.67   70.70
 -13  -5  14 2086.38   72.69
 -13   5  14 1957.54   69.01
 -13   5  14 2181.30   70.13
 -13   5  14 2075.97   69.48
 -13   5  14 2055.49   71.08
 -13   5  14 2056.87   70.30
 -13   5  15  294.72   13.90
 -13  -5  15  299.75   14.94
 -13   5  15  264.83   12.04
 -13   5  15  276.00   12.43
 -13   5  15  298.56   13.12
 -13   5  15  266.13   13.20
 -13   5  15  274.73   14.07
 -13   5  16  498.29   21.02
 -13  -5  16  523.30   21.33
 -13   5  16  494.73   19.88
 -13   5  16  448.08   18.80
 -13   5  16  490.12   20.53
 -13   5  16  487.26   21.45
 -13   5  17   50.66    6.19
 -13   5  17   54.14   10.42
 -13   5  17   39.11    3.90
 -13   5  17   45.85    4.91
 -13   5  17   44.08    5.17
 -13   5  18  298.39   13.15
 -13   5  18  337.06   14.50
 -13   5  18  304.41   13.51
 -13   5  19  792.23   32.39
 -13   5  19  757.28   28.75
 -13   5  19  663.59   25.47
 -13   5  19  687.40   25.98
 -13   5  20  120.07   10.27
 -13   5  20  123.22    8.86
 -13   5  20  104.05    6.26
 -13   5  20  117.75    6.87
 -13   5  21  832.74   32.51
 -13   5  21  902.49   33.13
 -13   5  21  850.62   31.19
 -13   5  21  829.94   30.36
 -13   5  22    2.71    4.31
 -13   5  22    2.93    3.13
 -13   5  22    4.70    2.88
 -13   5  22    2.66    2.05
 -13   5  23  817.21   30.37
 -13   5  23  814.33   29.40
 -13   5  24  415.34   16.47
 -13   5  24  434.63   16.32
 -13   7  -5 1098.46   37.51
 -13   7  -4    7.73    2.97
 -13   7  -3 1175.37   41.76
 -13   7  -2  136.52    9.17
 -13   7  -1  507.51   22.30
 -13   7   0  550.45   23.99
 -13   7   1  128.92    9.76
 -13   7   2  903.41   35.04
 -13   7   3   18.40    5.26
 -13   7   4 1135.57   41.75
 -13   7   5  482.06   20.03
 -13   7   6  448.74   19.04
 -13   7   6  457.08   19.45
 -13   7   7  878.36   33.45
 -13   7   7  923.00   33.68
 -13   7   8   26.27    4.31
 -13   7   8   23.52    4.40
 -13   7   9 1415.52   48.40
 -13   7   9 1391.90   48.99
 -13   7   9 1361.80   49.21
 -13   7  10   48.34    4.98
 -13   7  10   51.79    4.46
 -13   7  10   52.73    5.36
 -13   7  10   44.63    5.21
 -13   7  11 1111.92   40.56
 -13   7  11 1168.21   40.04
 -13   7  11 1145.46   40.94
 -13   7  11 1116.41   41.37
 -13   7  12  227.20   11.39
 -13   7  12  224.10   10.57
 -13   7  12  212.80   11.44
 -13   7  13  184.21   10.32
 -13   7  13  203.00    9.68
 -13   7  13  188.47    9.42
 -13   7  13  178.01   10.33
 -13   7  14  996.85   36.57
 -13   7  14 1019.68   35.77
 -13   7  14  973.67   35.45
 -13   7  15   52.55    5.82
 -13   7  15   58.64    4.98
 -13   7  15   53.56    4.74
 -13   7  16  695.44   33.51
 -13   7  16  708.30   27.45
 -13   7  16  707.06   26.35
 -13   7  16  701.53   26.08
 -13   7  17   86.53   10.98
 -13   7  17   77.81    6.64
 -13   7  17   80.60    5.76
 -13   7  17   70.77    5.24
 -13   7  18  497.00   25.14
 -13   7  18  517.00   21.56
 -13   7  18  534.44   20.47
 -13   7  18  528.92   20.04
 -13   7  19  465.25   22.13
 -13   7  19  465.64   19.77
 -13   7  19  485.44   18.73
 -13   7  19  479.06   18.29
 -13   7  20  173.97   10.39
 -13   7  20  183.00    8.88
 -13   7  21  873.15   29.49
 -13   7  21  878.44   28.42
 -13   7  22   11.66    3.29
 -13   7  22   12.14    2.44
 -13   9  -4    3.74    1.58
 -13   9  -3  808.38   27.99
 -13   9  -2  211.77    9.78
 -13   9  -1  344.88   14.67
 -13   9   0  313.05   14.45
 -13   9   1  151.91    9.42
 -13   9   2  676.72   26.90
 -13   9   3    3.27    4.19
 -13   9   4  820.53   31.48
 -13   9   6  257.60   12.92
 -13   9   7  660.80   25.91
 -13   9   8   21.41    4.40
 -13   9   9  749.50   28.42
 -13   9  10    9.47    3.76
 -13   9  11  680.08   25.12
 -13   9  11  697.79   26.40
 -13   9  12  202.60    9.50
 -13   9  12  188.86   10.12
 -13   9  13  118.46    6.84
 -13   9  13  101.70    6.72
 -13   9  14  665.15   25.59
 -13   9  14  728.05   25.04
 -13   9  15   33.82    4.13
 -13   9  15   45.49    3.61
 -13   9  16  584.28   23.23
 -13   9  16  673.47   22.82
 -13   9  17   42.96    6.38
 -13   9  17   45.93    4.42
 -13   9  17   56.61    3.90
 -13   9  18  374.65   14.96
 -13   9  18  438.07   14.50
 -13   9  19   89.57    5.18
 -13   9  19   92.07    4.44
 -13  11   0  121.76    5.06
 -13  11   1   54.78    3.26
 -13  11   2  352.70   13.16
 -13  11   3   13.27    2.52
 -13  11   4  337.36   13.26
 -13  11   6  128.88    6.84
 -13  11   7  202.40   10.65
 -13  11   7  337.41   11.53
 -13  11   8   35.39    4.38
 -13  11   8   47.44    3.90
 -13  11   9  262.69   13.20
 -13  11   9  367.73   12.82
 -13  11  10    2.99    3.43
 -13  11  10    3.58    1.90
 -13  11  11  155.89    8.47
 -13  11  12   79.89    5.83
 -13  11  13   57.85    4.68
 -12   0  11    2.02    2.76
 -12   0  12 7119.00  230.76
 -12   0  13    5.35    2.95
 -12   0  13    0.65    2.57
 -12   0  15    5.78    3.28
 -12   0  16 3850.07  134.22
 -12   0  16 4023.04  134.22
 -12   0  16 3808.55  131.22
 -12   0  17    2.41    4.82
 -12   0  17    3.34    4.54
 -12   0  17    4.99    3.16
 -12   0  17    1.20    2.46
 -12   0  18  895.39   34.62
 -12   0  18  906.16   35.78
 -12   0  18  967.72   34.02
 -12   0  18  867.75   32.82
 -12   0  19    5.64    3.13
 -12   0  19    6.91    4.09
 -12   0  19    4.73    4.65
 -12   0  19    0.62    2.87
 -12   0  20  572.04   23.37
 -12   0  20  620.15   23.96
 -12   0  20  571.70   24.99
 -12   0  21    2.80    4.59
 -12   0  21    3.32    3.34
 -12  -2  -4    8.88    2.29
 -12  -2   4  211.20    8.60
 -12  -2   5 4528.71  136.13
 -12   2   5 3855.16  136.25
 -12  -2   6  108.68    6.20
 -12   2   6  110.47    6.36
 -12   2   7 6228.21  192.47
 -12   2   7 6141.88  191.54
 -12   2   8   97.87    5.88
 -12   2   8   94.01    4.99
 -12  -2   9 2659.55  105.05
 -12   2   9 3622.08  104.37
 -12  -2  10    2.41    3.56
 -12   2  10    5.15    2.20
 -12  -2  11 1523.94   54.72
 -12   2  11 1602.25   53.06
 -12   2  11 1576.66   53.75
 -12  -2  12    5.50    3.27
 -12   2  12    8.41    3.36
 -12   2  12   10.07    2.72
 -12  -2  13   75.52    6.37
 -12   2  13   82.06    6.13
 -12   2  13   67.08    5.16
 -12  -2  14   30.40    4.51
 -12   2  14   32.90    4.59
 -12   2  14   28.24    3.73
 -12  -2  15  528.25   24.55
 -12   2  15  603.23   23.35
 -12   2  15  581.60   22.11
 -12   2  15  579.59   21.56
 -12   2  15  576.14   23.86
 -12   2  15  611.41   23.13
 -12  -2  16   10.02    4.65
 -12   2  16   21.74    7.10
 -12   2  16   23.87    4.08
 -12   2  16   15.45    4.42
 -12  -2  16   18.27    5.76
 -12   2  16   14.63    2.27
 -12   2  16   14.45    2.93
 -12   2  16   15.52    2.59
 -12  -2  17 1687.29   63.64
 -12  -2  17 1959.47   63.26
 -12   2  17 1884.34   61.92
 -12   2  17 1945.67   65.61
 -12   2  17 1817.33   62.38
 -12  -2  17 1784.45   62.64
 -12   2  17 1745.26   60.51
 -12   2  17 1700.71   59.63
 -12   2  17 1715.67   59.03
 -12  -2  18  114.07    8.41
 -12   2  18  118.83   10.01
 -12   2  18  113.19    8.55
 -12   2  18  106.15    7.25
 -12  -2  18  100.14    8.72
 -12   2  18  106.38    7.84
 -12   2  18   98.25    6.73
 -12   2  18   97.04    5.99
 -12   2  19 1413.31   50.68
 -12   2  19 1395.76   50.96
 -12   2  19 1496.92   49.18
 -12   2  19 1393.26   50.17
 -12   2  19 1353.25   48.22
 -12   2  19 1302.23   47.08
 -12  -2  19 1375.09   49.19
 -12   2  20   70.65    6.86
 -12   2  20   61.27    6.51
 -12   2  20   62.37    7.00
 -12   2  20   66.20    5.48
 -12   2  20   63.60    4.67
 -12   2  20   58.10    5.31
 -12  -2  20   58.99    5.69
 -12   2  21 1817.98   61.51
 -12   2  21 1849.05   63.54
 -12   2  21 1774.59   61.13
 -12   2  21 1715.18   59.77
 -12  -2  21 1793.41   60.66
 -12   2  22    8.30    3.21
 -12   2  22   12.85    5.01
 -12   2  22   11.00    3.29
 -12   2  22   10.61    2.46
 -12   2  23  637.05   24.68
 -12   2  23  622.78   23.79
 -12   4  -4  369.66   14.95
 -12   4  -3   45.03    4.44
 -12   4  -2 1096.96   39.07
 -12  -4  -1    4.13    2.73
 -12   4  -1    4.56    3.39
 -12   4   2 2862.61   94.17
 -12   4   3   15.40    3.03
 -12   4   4 1155.42   40.05
 -12   4   5  137.15    7.41
 -12   4   6  332.52   12.81
 -12   4   6  346.30   13.99
 -12   4   7   16.28    3.03
 -12   4   7   12.92    2.29
 -12   4   8  459.83   17.68
 -12   4   8  442.99   16.93
 -12   4   9   12.92    3.18
 -12   4   9   14.70    2.52
 -12   4  10 1526.50   52.85
 -12   4  10 1568.66   52.54
 -12   4  11    3.22    2.49
 -12   4  12 2631.41   86.66
 -12   4  12 2609.49   86.89
 -12   4  12 2753.63   86.62
 -12   4  12 2612.41   85.54
 -12   4  12 2772.34   86.40
 -12   4  12 2701.20   85.92
 -12  -4  13   19.00    5.94
 -12  -4  13   19.54    5.66
 -12   4  13   30.94    4.34
 -12   4  13   28.65    4.18
 -12   4  13   33.37    3.92
 -12   4  13   28.33    3.11
 -12   4  13   31.89    3.72
 -12   4  14 2620.34   86.78
 -12  -4  14 2425.34   88.71
 -12   4  14 2726.43   86.77
 -12   4  14 2635.96   87.11
 -12   4  14 2721.69   86.21
 -12   4  14 2577.58   85.08
 -12   4  15  528.77   26.70
 -12   4  15  505.12   20.36
 -12  -4  15  488.83   21.55
 -12   4  15  492.21   20.59
 -12   4  15  477.41   19.98
 -12   4  15  493.20   19.48
 -12   4  15  457.51   18.31
 -12   4  15  478.01   18.79
 -12  -4  15  488.98   22.03
 -12   4  16 2148.37   74.28
 -12   4  16 2195.89   73.66
 -12   4  16 2083.22   71.36
 -12   4  16 2151.25   71.94
 -12  -4  16 2062.06   74.94
 -12   4  17    6.76    4.19
 -12   4  17    6.92    3.43
 -12   4  17    4.94    7.78
 -12   4  17    7.02    2.35
 -12   4  17    6.76    2.50
 -12   4  17    8.30    4.23
 -12   4  17    8.35    3.63
 -12   4  18 1137.94   44.12
 -12   4  18  935.22   37.58
 -12   4  18 1130.08   39.60
 -12   4  18 1056.14   37.62
 -12   4  18 1029.33   36.20
 -12   4  18 1036.28   36.71
 -12   4  18 1019.18   38.68
 -12   4  19   24.54    7.33
 -12   4  19   13.15    4.73
 -12   4  19   15.63    2.70
 -12   4  19   10.62    3.27
 -12   4  19   11.63    2.86
 -12   4  20  168.21   11.35
 -12   4  20  166.48   10.77
 -12   4  20  147.46    7.59
 -12   4  20  142.42    8.74
 -12   4  20  147.13    8.07
 -12   4  21    9.06    4.84
 -12   4  21    8.97    4.19
 -12   4  21    2.52    1.98
 -12   4  21    7.05    3.21
 -12   4  21    3.84    2.46
 -12   4  22  163.92    8.68
 -12   4  22  190.64   10.91
 -12   4  22  160.79    7.67
 -12   4  22  172.25    9.16
 -12   4  22  171.92    8.39
 -12   4  23    0.26    3.70
 -12   4  23    1.89    2.67
 -12   4  23    2.92    2.06
 -12   4  24 1064.38   37.68
 -12   4  24 1118.01   37.80
 -12   6  -5 2128.05   71.06
 -12   6  -4   13.11    3.65
 -12   6  -3 1454.48   51.60
 -12   6  -2   22.17    5.21
 -12   6  -1  312.82   15.73
 -12   6   0    9.17    4.55
 -12   6   1  245.66   13.01
 -12   6   2   18.36    4.49
 -12   6   3  826.12   30.71
 -12   6   3  847.97   31.47
 -12   6   4   29.60    4.08
 -12   6   5 2508.56   81.86
 -12   6   5 2363.42   81.58
 -12   6   6   15.85    3.49
 -12   6   6   15.00    3.59
 -12   6   7 3109.20  102.25
 -12   6   7 3045.39  101.78
 -12   6   8    7.63    3.30
 -12   6   8    6.78    2.99
 -12   6   8    8.50    3.18
 -12   6   9 2694.90   86.55
 -12   6   9 2597.90   86.98
 -12   6   9 2648.00   85.98
 -12   6   9 2502.78   86.22
 -12   6   9 2522.70   85.82
 -12   6  10   12.11    3.50
 -12   6  10   13.96    2.91
 -12   6  10   12.66    3.43
 -12   6  10   16.55    2.99
 -12   6  10   12.33    2.67
 -12   6  10   14.35    3.44
 -12   6  11  574.99   22.50
 -12   6  11  548.95   21.98
 -12   6  11  547.29   22.59
 -12   6  11  603.12   22.03
 -12   6  11  581.76   21.71
 -12   6  11  565.21   22.06
 -12   6  12   10.67    3.57
 -12   6  12   10.65    3.02
 -12   6  12   11.32    2.90
 -12   6  12   10.71    2.59
 -12   6  12   14.25    3.46
 -12   6  13  250.22   12.24
 -12   6  13  249.61   11.59
 -12   6  13  248.55   11.22
 -12   6  13  234.98   12.29
 -12   6  13  222.40   11.59
 -12   6  14   60.43    6.12
 -12   6  14   54.79    4.61
 -12   6  14   62.67    5.27
 -12   6  14   63.74    4.91
 -12   6  14   55.26    5.43
 -12   6  14   58.03    5.94
 -12   6  15  168.42    9.84
 -12   6  15  138.82    7.82
 -12   6  15  153.72    8.65
 -12   6  15  149.73    8.04
 -12   6  15  138.34    8.81
 -12   6  15  158.13    9.86
 -12   6  16    5.09    4.07
 -12   6  16    4.79    2.80
 -12   6  16    8.34    2.57
 -12   6  16    5.01    2.46
 -12   6  17 1163.69   47.84
 -12   6  17 1154.14   40.76
 -12   6  17 1023.98   38.23
 -12   6  17 1126.46   39.34
 -12   6  17 1092.26   38.61
 -12   6  18    4.12    7.88
 -12   6  18    0.47    2.11
 -12   6  18    0.37    2.83
 -12   6  18    0.73    2.21
 -12   6  19 1429.78   51.67
 -12   6  19 1300.21   45.56
 -12   6  19 1326.51   46.56
 -12   6  20   24.54    5.96
 -12   6  20   24.61    5.32
 -12   6  21  774.33   28.01
 -12   6  21  741.25   25.82
 -12   6  22   22.48    4.51
 -12   6  22   27.18    3.48
 -12   6  22   30.01    3.04
 -12   6  23  366.68   14.64
 -12   6  23  352.08   14.09
 -12   6  24    3.12    1.59
 -12   8  -5   17.03    2.71
 -12   8  -4  448.03   17.56
 -12   8  -3   37.61    4.87
 -12   8  -2 1291.04   46.46
 -12   8  -1   21.41    5.27
 -12   8   0 1533.32   55.02
 -12   8   1    9.68    4.62
 -12   8   2 1576.01   55.88
 -12   8   3   58.76    6.32
 -12   8   4  592.44   23.98
 -12   8   6  118.82    8.03
 -12   8   7    4.93    3.61
 -12   8   8  150.20    8.83
 -12   8   9   25.39    3.82
 -12   8   9   27.71    4.40
 -12   8  10  955.09   35.59
 -12   8  10 1042.60   36.31
 -12   8  11    7.20    3.49
 -12   8  11    8.54    2.52
 -12   8  11    6.40    3.49
 -12   8  12 2435.74   83.45
 -12   8  12 2489.63   83.69
 -12   8  12 2523.91   82.64
 -12   8  13   23.07    4.26
 -12   8  13   24.29    3.26
 -12   8  13   21.53    4.53
 -12   8  14 1766.09   61.50
 -12   8  14 1808.37   60.54
 -12   8  15   31.31    4.69
 -12   8  15   36.35    3.91
 -12   8  15   35.02    3.65
 -12   8  16 1089.40   40.84
 -12   8  16 1174.56   40.07
 -12   8  16 1215.68   39.99
 -12   8  17   21.26    7.18
 -12   8  17   15.29    4.20
 -12   8  17   20.68    3.18
 -12   8  18  317.76   14.31
 -12   8  18  345.08   13.47
 -12   8  19   18.48    4.54
 -12   8  19   22.02    4.12
 -12   8  19   23.60    3.08
 -12   8  20    4.62    2.58
 -12   8  20    3.27    2.16
 -12   8  21   21.83    3.16
 -12   8  21   24.94    2.65
 -12  10  -3  368.55   13.30
 -12  10  -2    3.37    2.13
 -12  10  -1   75.20    5.03
 -12  10   0    0.30    3.00
 -12  10   1   15.27    3.86
 -12  10   2    2.83    3.34
 -12  10   3  370.99   16.04
 -12  10   4   10.63    3.81
 -12  10   6    6.92    3.61
 -12  10   7 1116.58   39.71
 -12  10   8    3.80    3.48
 -12  10   9  869.37   31.67
 -12  10  10    6.22    3.31
 -12  10  11  344.82   14.63
 -12  10  12    2.80    2.34
 -12  10  12    2.65    2.88
 -12  10  13   14.39    2.72
 -12  10  14   13.58    2.72
 -12  10  15  175.88    8.07
 -12  10  16   19.52    2.79
 -12  10  16    8.86    3.92
 -12  10  17  385.28   14.26
 -11  -1   2  613.47   20.68
 -11  -1   3 1782.70   58.37
 -11  -1   4  147.90    6.95
 -11  -1   5 2710.86   88.92
 -11  -1   6  333.74   13.72
 -11  -1   7 1609.22   57.36
 -11   1   7 1698.62   56.08
 -11   1   7 1786.21   57.17
 -11  -1   8 3072.82  104.89
 -11   1   8 3262.95  103.65
 -11  -1   9 1157.39   39.99
 -11   1   9 1119.43   38.75
 -11   1   9 1152.20   39.75
 -11  -1  10 2190.79   72.02
 -11   1  10 2166.21   71.82
 -11   1  10 2091.15   70.73
 -11  -1  11  252.89   11.42
 -11   1  11  225.73   10.31
 -11   1  11  241.60   11.50
 -11   1  12 1636.03   58.02
 -11   1  12 1710.38   59.22
 -11  -1  13  261.97   11.69
 -11   1  13  212.65   10.54
 -11   1  14 1044.97   37.70
 -11   1  15 1244.51   45.03
 -11  -1  15 1318.69   45.43
 -11  -1  16  433.90   19.19
 -11  -1  16  428.38   20.33
 -11  -1  16  483.41   18.62
 -11   1  16  436.59   18.89
 -11   1  16  462.59   20.71
 -11   1  16  455.94   17.99
 -11   1  16  409.42   16.90
 -11   1  16  389.39   16.07
 -11   1  16  437.02   18.36
 -11  -1  17 1287.92   45.87
 -11  -1  17 1248.04   47.47
 -11   1  17 1341.03   47.38
 -11  -1  17 1388.12   45.70
 -11   1  17 1228.67   46.38
 -11   1  17 1406.01   45.45
 -11   1  17 1198.48   43.92
 -11   1  17 1184.34   43.01
 -11   1  17 1272.83   45.78
 -11  -1  18  251.27   12.72
 -11  -1  18  247.69   14.10
 -11  -1  18  298.80   13.29
 -11   1  18  264.54   13.68
 -11   1  18  255.46   13.86
 -11   1  18  278.63   12.57
 -11   1  18  262.22   13.35
 -11   1  18  231.09   11.44
 -11   1  18  228.06   10.58
 -11  -1  19 1399.21   48.62
 -11   1  19 1424.04   49.39
 -11   1  19 1427.41   50.72
 -11   1  19 1502.22   48.69
 -11   1  19 1388.62   50.27
 -11  -1  19 1513.94   49.52
 -11   1  19 1306.83   47.89
 -11   1  19 1233.87   46.54
 -11   1  20  459.98   19.55
 -11   1  20  518.28   19.82
 -11   1  20  478.43   21.47
 -11   1  20  458.05   19.19
 -11  -1  20  474.92   19.16
 -11   1  21  155.60    9.96
 -11   1  21  140.86    8.31
 -11   3   2  299.21   12.01
 -11   3   3 3680.17  119.62
 -11   3   4    8.72    2.61
 -11   3   4    7.99    1.55
 -11   3   5 3322.92  109.67
 -11   3   5 3523.76  110.72
 -11   3   6  164.02    7.73
 -11   3   6  157.30    6.90
 -11   3   7 1071.66   32.90
 -11   3   7 1039.67   33.42
 -11   3   8 1470.30   44.37
 -11   3   8 1370.51   44.80
 -11   3   9 1122.51   35.22
 -11  -3   9  858.50   36.45
 -11   3  10 1414.22   45.41
 -11  -3  10 1200.29   47.24
 -11   3  11   66.84    4.74
 -11   3  11   65.99    5.00
 -11  -3  11   53.55    6.00
 -11   3  12 2461.40   82.76
 -11   3  12 2498.31   82.60
 -11  -3  12 2508.91   85.04
 -11   3  13 1183.65   42.92
 -11   3  13 1211.51   42.77
 -11  -3  13 1316.75   45.08
 -11   3  14  779.34   33.37
 -11   3  14  752.66   27.25
 -11   3  14  731.09   27.60
 -11   3  14  731.80   26.05
 -11   3  15 1452.32   48.48
 -11   3  15 1494.08   55.06
 -11  -3  15 1245.99   49.64
 -11   3  15 1403.01   48.26
 -11   3  15 1356.21   48.73
 -11   3  15 1387.69   47.38
 -11   3  15 1327.05   46.17
 -11   3  15 1374.31   46.74
 -11  -3  15 1331.71   49.50
 -11   3  16  560.43   26.39
 -11   3  16  537.62   21.39
 -11   3  16  494.30   20.99
 -11   3  16  508.57   21.01
 -11   3  16  495.41   21.37
 -11   3  16  496.33   19.91
 -11   3  16  489.25   18.82
 -11   3  16  508.73   19.40
 -11  -3  16  509.54   21.77
 -11   3  17  428.66   22.09
 -11   3  17  379.94   17.02
 -11   3  17  397.17   18.07
 -11   3  17  401.81   18.23
 -11   3  17  394.78   16.61
 -11   3  17  395.08   15.46
 -11   3  17  392.61   15.99
 -11  -3  17  401.67   17.97
 -11   3  18  114.53   10.46
 -11   3  18  110.90    8.52
 -11   3  18  101.37    6.88
 -11   3  18  103.99    7.92
 -11   3  18  101.18    5.86
 -11   3  18   99.54    6.80
 -11   3  18  102.47    6.33
 -11  -3  18  109.23    7.91
 -11   3  19  885.27   33.66
 -11   3  19  863.48   32.78
 -11   3  19  801.06   30.32
 -11   3  19  791.09   30.50
 -11   3  19  807.25   29.03
 -11   3  19  804.82   29.65
 -11   3  19  849.68   32.39
 -11   3  20  469.09   19.66
 -11   3  20  458.05   20.38
 -11   3  20  435.64   16.68
 -11   3  20  420.62   18.12
 -11   3  20  413.23   17.18
 -11   3  21 1155.84   40.75
 -11   3  21 1221.03   43.19
 -11   3  21 1113.54   39.08
 -11   3  21 1133.12   40.89
 -11   3  21 1135.64   39.83
 -11   3  22  805.07   29.47
 -11   3  22  721.84   25.86
 -11   3  22  743.61   27.75
 -11   3  22  723.44   26.62
 -11   3  23   23.97    4.41
 -11   3  23   20.76    3.44
 -11   3  23   21.55    2.86
 -11   3  24  699.53   25.10
 -11   5  -5  132.16    7.48
 -11   5  -4 1132.34   40.29
 -11   5  -3   68.84    6.53
 -11   5  -2 1618.88   56.84
 -11   5  -1  147.58    9.21
 -11   5   0 1862.16   63.91
 -11   5   1 1198.88   41.43
 -11   5   1 1136.15   40.24
 -11   5   2 1006.97   35.35
 -11   5   3 1618.00   54.87
 -11   5   4    9.69    2.80
 -11   5   5 1673.57   56.74
 -11   5   6  789.19   28.61
 -11   5   7 1488.02   49.31
 -11   5   7 1429.05   50.11
 -11   5   8 1419.89   48.15
 -11   5   9  657.71   24.13
 -11   5  10 2241.87   73.97
 -11   5  10 2176.64   73.60
 -11   5  10 2138.69   73.90
 -11   5  10 2322.59   73.72
 -11   5  10 2149.22   73.18
 -11  -5  11    1.88    4.50
 -11   5  11    4.05    3.16
 -11   5  11    3.56    2.38
 -11   5  11    6.38    2.15
 -11   5  11    3.92    2.42
 -11   5  11    3.70    2.15
 -11   5  11    3.91    1.98
 -11  -5  12 2067.32   69.15
 -11   5  12 1962.39   67.14
 -11   5  12 2013.34   67.36
 -11   5  12 2040.12   67.13
 -11   5  12 1886.53   65.83
 -11   5  12 2080.44   66.82
 -11   5  12 1990.42   66.24
 -11   5  12 1881.19   65.42
 -11  -5  13   75.51    6.98
 -11   5  13   81.92    6.53
 -11   5  13   76.45    5.88
 -11   5  13   75.26    6.09
 -11   5  13   69.90    4.91
 -11   5  13   69.67    5.41
 -11   5  13   71.88    5.09
 -11   5  13   72.31    4.77
 -11   5  14 1263.04   43.51
 -11   5  14 1264.60   43.58
 -11   5  14 1213.13   43.22
 -11   5  14 1258.09   42.63
 -11   5  14 1149.40   41.50
 -11   5  14 1215.99   41.91
 -11   5  14 1140.22   41.05
 -11   5  15  685.78   26.34
 -11   5  15  659.54   26.02
 -11   5  15  664.39   26.47
 -11   5  15  618.78   24.09
 -11   5  15  701.20   25.46
 -11   5  15  684.65   24.68
 -11   5  15  627.85   23.75
 -11   5  16   93.31   13.49
 -11   5  16   98.66    7.91
 -11   5  16   97.60    7.44
 -11   5  16   92.94    5.92
 -11   5  16  108.62    7.01
 -11   5  16   99.50    5.68
 -11   5  17  595.87   29.29
 -11   5  17  530.33   21.91
 -11   5  17  535.87   19.76
 -11   5  17  566.89   21.13
 -11   5  17  507.38   19.06
 -11   5  18   16.15    8.29
 -11   5  18   13.62    4.97
 -11   5  18   14.07    2.86
 -11   5  18   17.14    3.24
 -11   5  18   18.08    2.62
 -11   5  19  888.15   32.91
 -11   5  19  822.84   30.32
 -11   5  19  732.43   27.96
 -11   5  19  764.67   27.31
 -11   5  19  720.05   26.70
 -11   5  19  675.31   25.89
 -11   5  20  482.04   21.42
 -11   5  20  528.67   21.74
 -11   5  20  466.27   18.44
 -11   5  20  485.92   19.82
 -11   5  20  492.34   19.04
 -11   5  21  471.43   19.93
 -11   5  21  540.57   21.91
 -11   5  21  498.70   18.97
 -11   5  21  520.52   20.32
 -11   5  21  522.35   19.53
 -11   5  22  781.14   29.19
 -11   5  22  745.52   26.59
 -11   5  22  754.42   27.82
 -11   5  22  761.50   27.13
 -11   5  23  114.50    7.14
 -11   5  23  108.12    6.41
 -11   5  23  112.86    5.84
 -11   5  24  530.53   19.23
 -11   7  -5  747.37   27.60
 -11   7  -4  575.99   23.22
 -11   7  -3   37.37    5.99
 -11   7  -2  663.01   27.20
 -11   7  -1   90.97    7.99
 -11   7   0  956.53   36.07
 -11   7   1  441.56   19.21
 -11   7   2  549.99   22.33
 -11   7   3 1180.26   42.93
 -11   7   3 1266.30   43.65
 -11   7   4    5.92    3.00
 -11   7   5 1335.12   46.39
 -11   7   5 1302.09   46.10
 -11   7   6  165.37    9.31
 -11   7   6  178.28    9.19
 -11   7   7  709.04   27.40
 -11   7   7  741.20   27.05
 -11   7   8  516.44   20.24
 -11   7   8  518.18   20.13
 -11   7   8  504.79   20.65
 -11   7   9  207.03   10.38
 -11   7   9  199.65   10.01
 -11   7   9  208.16    9.77
 -11   7   9  206.51    9.70
 -11   7   9  210.94   10.79
 -11   7  10  993.18   35.06
 -11   7  10  885.38   35.23
 -11   7  10  987.55   34.59
 -11   7  10  974.70   34.31
 -11   7  10  964.00   34.14
 -11   7  11    5.00    3.44
 -11   7  11    2.76    2.48
 -11   7  11    5.49    3.29
 -11   7  11    8.52    2.59
 -11   7  11    3.85    2.25
 -11   7  11    4.33    3.20
 -11   7  12 1306.29   45.91
 -11   7  12 1350.80   45.23
 -11   7  12 1299.49   44.79
 -11   7  12 1347.73   45.41
 -11   7  13  363.66   16.52
 -11   7  13  389.38   15.81
 -11   7  13  386.06   15.41
 -11   7  13  340.77   15.90
 -11   7  14  790.84   30.67
 -11   7  14  794.55   29.35
 -11   7  14  825.29   29.82
 -11   7  14  810.95   29.37
 -11   7  15  585.25   24.48
 -11   7  15  611.65   23.44
 -11   7  15  617.67   22.97
 -11   7  16  206.53   11.53
 -11   7  16  204.27   10.22
 -11   7  16  203.20    9.86
 -11   7  17  947.32   42.99
 -11   7  17 1023.22   37.72
 -11   7  17 1024.68   36.47
 -11   7  17 1025.32   35.95
 -11   7  18    5.40    6.87
 -11   7  18    2.76    2.53
 -11   7  18    3.15    2.26
 -11   7  19  558.45   25.06
 -11   7  19  603.34   22.68
 -11   7  19  614.37   22.31
 -11   7  20  137.79    8.42
 -11   7  20  135.18    7.23
 -11   7  20  132.16    6.80
 -11   7  21  176.88    9.25
 -11   7  21  167.94    8.22
 -11   7  22  344.70   13.84
 -11   9  -4  602.12   22.09
 -11   9  -3    7.38    3.41
 -11   9  -2  475.06   19.76
 -11   9  -1   22.77    4.89
 -11   9   0  497.26   20.97
 -11   9   1  163.53    9.94
 -11   9   2  343.94   15.76
 -11   9   3  607.93   24.19
 -11   9   4    5.72    3.46
 -11   9   6  255.98   12.42
 -11   9   7  477.18   19.45
 -11   9   8  446.23   18.31
 -11   9   9  256.88   11.75
 -11   9   9  283.82   12.72
 -11   9  10  651.74   25.13
 -11   9  10  717.26   26.03
 -11   9  11   63.60    5.41
 -11   9  11   73.30    5.88
 -11   9  12  639.27   24.66
 -11   9  12  655.66   25.09
 -11   9  12  673.53   23.83
 -11   9  13  135.02    7.82
 -11   9  13  133.26    6.87
 -11   9  14  251.35   12.02
 -11   9  14  273.01   11.23
 -11   9  15  335.57   14.89
 -11   9  15  372.17   14.21
 -11   9  16   17.03    6.82
 -11   9  16   15.94    3.73
 -11   9  16   23.17    2.85
 -11   9  17  474.86   18.61
 -11   9  17  525.79   17.92
 -11   9  18   15.02    3.85
 -11   9  18   14.37    3.35
 -11   9  18   18.60    2.52
 -11   9  19  362.48   14.59
 -11   9  19  390.30   14.05
 -11  11  -2  233.34    8.65
 -11  11  -1   31.11    2.76
 -11  11   0  216.76    9.31
 -11  11   1  127.38    6.79
 -11  11   2  109.43    6.55
 -11  11   3  263.94   11.67
 -11  11   4    4.23    3.21
 -11  11   6   38.30    4.53
 -11  11   7  286.73   12.50
 -11  11   8  131.65    7.45
 -11  11   9   92.12    6.04
 -11  11  10  280.08   11.55
 -11  11  12  218.19   11.63
 -11  11  13   64.12    5.99
 -10   0   8 4651.96  150.23
 -10   0   9    1.03    2.44
 -10   0  10 2909.66   95.58
 -10   0  11   -0.83    3.17
 -10   0  11    4.39    2.47
 -10   0  13    6.40    2.98
 -10   0  13    6.51    2.88
 -10   0  14 2210.27   71.71
 -10   0  14 2038.68   72.01
 -10   0  15    5.63    2.51
 -10   0  15    0.14    2.96
 -10   0  16   16.00    4.80
 -10   0  16   14.84    4.85
 -10   0  16   14.10    3.29
 -10   0  16    9.30    3.50
 -10   0  17    1.44    4.68
 -10   0  17    4.11    2.67
 -10   0  17    6.15    3.89
 -10   0  17   11.57    2.69
 -10   0  17    2.53    3.44
 -10   0  18 1379.04   50.25
 -10   0  18 1523.39   50.30
 -10   0  18 1384.61   52.07
 -10   0  19    2.05    3.23
 -10   0  19    1.19    2.70
 -10   0  19    2.67    4.38
 -10   2   2  298.43   11.70
 -10  -2   3 5395.07  171.46
 -10   2   3 5274.29  171.99
 -10  -2   4    4.87    2.15
 -10   2   4    7.81    2.45
 -10   2   4    5.64    1.49
 -10   2   5 4198.66  122.23
 -10   2   5 3849.74  121.35
 -10   2   6   34.38    3.37
 -10   2   6   30.42    2.68
 -10   2   7 2590.80   82.33
 -10   2   7 2659.48   81.86
 -10  -2   8   41.58    4.71
 -10   2   8   44.16    3.28
 -10   2   9    2.23    2.42
 -10   2   9    5.13    2.22
 -10  -2  10   50.24    4.91
 -10   2  10   39.91    4.04
 -10   2  10   47.32    3.75
 -10   2  11 1395.92   48.08
 -10   2  11 1348.01   48.30
 -10  -2  12   31.35    4.20
 -10   2  12   27.32    3.43
 -10   2  12   24.03    3.71
 -10   2  13 1575.10   55.37
 -10   2  13 1650.63   55.06
 -10   2  14    4.31    2.64
 -10   2  14   -1.13    3.23
 -10  -2  15 2474.28   75.72
 -10   2  15 2381.86   79.46
 -10   2  15 2175.08   74.69
 -10   2  15 2309.88   74.96
 -10   2  15 2130.84   73.41
 -10   2  15 2067.85   72.81
 -10   2  15 2157.76   74.97
 -10  -2  16  197.94   10.42
 -10  -2  16  186.08   10.32
 -10   2  16  181.55    9.43
 -10   2  16  188.88   13.02
 -10   2  16  173.65   10.18
 -10   2  16  166.74    7.91
 -10   2  16  168.80    8.83
 -10   2  16  176.09    8.40
 -10   2  16  181.54    9.98
 -10  -2  17 2414.41   80.29
 -10   2  17 2468.78   81.42
 -10   2  17 2289.54   79.55
 -10   2  17 2312.59   79.30
 -10   2  17 2271.42   77.99
 -10   2  17 2352.68   78.62
 -10   2  17 2456.28   81.13
 -10  -2  18   23.14    4.08
 -10   2  18   27.30    5.45
 -10   2  18   22.07    5.37
 -10   2  18   26.31    3.64
 -10   2  18   22.13    3.59
 -10   2  18   23.06    2.75
 -10   2  18   19.80    3.01
 -10   2  18   30.11    4.68
 -10   2  19  904.45   32.86
 -10   2  19  887.57   31.36
 -10   2  19  911.64   33.82
 -10   2  19  824.10   31.33
 -10   2  19  820.17   29.81
 -10   2  19  835.82   30.45
 -10   2  19  835.76   33.20
 -10   2  20    7.35    4.92
 -10   2  20    4.23    3.47
 -10   2  20    3.74    2.68
 -10   2  20   10.97    2.22
 -10   2  20    4.86    2.26
 -10   2  21   43.46    5.99
 -10   2  21   33.66    4.32
 -10   2  21   32.47    3.47
 -10   2  22   39.99    4.28
 -10   2  22   37.62    3.50
 -10   4  -4 1955.19   65.94
 -10   4   0  345.94   13.44
 -10   4   1  116.68    6.13
 -10   4   2  473.61   17.59
 -10   4   3   38.40    3.58
 -10   4   4 1117.16   37.10
 -10   4   4 1059.71   35.87
 -10   4   5    2.89    1.64
 -10   4   5    4.56    2.25
 -10   4   6 4418.14  142.62
 -10   4   7  137.16    6.61
 -10   4   8 5510.85  177.79
 -10   4   9   55.02    4.08
 -10   4  10 3969.02  129.32
 -10   4  11    4.05    2.46
 -10   4  11    3.29    2.41
 -10   4  12 1752.66   59.94
 -10   4  12 1772.66   59.94
 -10  -4  13    9.83    4.66
 -10   4  13   19.05    3.78
 -10   4  13   12.18    3.16
 -10   4  13    9.13    3.29
 -10   4  13   13.41    2.99
 -10   4  13    9.49    2.28
 -10   4  14   59.71    5.36
 -10   4  14   55.37    5.27
 -10   4  14   53.48    4.11
 -10   4  14   56.95    4.85
 -10   4  14   49.10    3.75
 -10  -4  14   48.56    6.31
 -10  -4  15    2.41    3.88
 -10   4  15    0.72    3.68
 -10   4  15    1.32    2.96
 -10   4  15    3.29    3.27
 -10   4  15    5.53    2.45
 -10   4  15    3.54    2.02
 -10   4  15    2.47    1.81
 -10   4  16  538.78   28.83
 -10   4  16  558.34   22.18
 -10   4  16  523.97   22.10
 -10   4  16  548.94   22.08
 -10   4  16  490.23   19.49
 -10   4  16  527.40   20.12
 -10   4  16  502.04   19.18
 -10   4  17   99.82   11.67
 -10   4  17   76.86    6.19
 -10   4  17  102.62    8.08
 -10   4  17   85.44    5.56
 -10   4  17   87.66    6.49
 -10   4  17   92.52    5.97
 -10   4  17   86.16    5.20
 -10   4  18  744.81   31.88
 -10   4  18  742.90   28.80
 -10   4  18  684.34   25.57
 -10   4  18  718.40   27.06
 -10   4  18  703.57   26.16
 -10   4  18  679.84   25.03
 -10   4  19   23.66    6.40
 -10   4  19   26.36    5.56
 -10   4  19   25.86    4.10
 -10   4  19   24.43    3.21
 -10   4  19   26.18    3.68
 -10   4  20  870.54   33.56
 -10   4  20  943.74   35.02
 -10   4  20  890.95   32.96
 -10   4  20  877.02   31.45
 -10   4  20  887.57   32.05
 -10   4  21    1.18    4.70
 -10   4  21    1.11    2.92
 -10   4  21    1.80    1.96
 -10   4  21    1.09    2.23
 -10   4  22 1345.90   45.90
 -10   4  22 1254.87   43.01
 -10   4  22 1275.75   44.49
 -10   4  22 1248.88   43.60
 -10   4  23   13.91    3.65
 -10   4  23   16.06    3.28
 -10   4  23   12.41    1.99
 -10   4  23   14.76    2.53
 -10   4  24  564.32   20.35
 -10   6  -5   47.91    5.23
 -10   6  -4  160.14   10.03
 -10   6  -3   20.84    4.86
 -10   6  -2    3.20    3.94
 -10   6  -1 1971.50   67.80
 -10   6   0   28.98    4.50
 -10   6   1 2672.49   91.30
 -10   6   1 2882.45   92.27
 -10   6   2   34.41    3.93
 -10   6   2   35.08    4.17
 -10   6   3 3587.28  118.88
 -10   6   3 3654.39  118.81
 -10   6   5 2500.17   82.76
 -10   6   6    3.37    2.56
 -10   6   7 1065.06   37.26
 -10   6   7 1073.61   37.29
 -10   6   7 1102.15   37.43
 -10   6   8    5.10    2.74
 -10   6   8    2.30    2.07
 -10   6   8    4.72    2.11
 -10   6   8    1.50    2.16
 -10   6   9  103.79    6.66
 -10   6   9  101.59    6.16
 -10   6   9   98.43    5.98
 -10   6   9  110.24    6.32
 -10   6   9   94.36    5.79
 -10   6   9  110.09    6.09
 -10   6  10    0.11    2.91
 -10   6  10    3.15    2.35
 -10   6  10    1.30    2.24
 -10   6  10    2.45    2.11
 -10   6  10    1.80    2.04
 -10   6  10    1.64    2.36
 -10   6  10    0.84    1.87
 -10   6  11  729.83   26.30
 -10   6  11  665.56   25.69
 -10   6  11  652.98   24.86
 -10   6  11  725.48   25.67
 -10   6  11  673.13   24.90
 -10   6  11  692.05   25.05
 -10   6  11  660.46   24.63
 -10   6  12    9.17    3.53
 -10   6  12   11.08    3.02
 -10   6  12    7.40    2.90
 -10   6  12    8.10    2.56
 -10   6  12    5.08    2.26
 -10   6  12    8.00    2.36
 -10   6  13 1498.37   52.04
 -10   6  13 1493.49   51.99
 -10   6  13 1454.23   51.68
 -10   6  13 1543.78   51.29
 -10   6  13 1464.56   50.48
 -10   6  13 1416.99   49.92
 -10   6  14   15.47    4.52
 -10   6  14   15.30    3.98
 -10   6  14   18.35    3.79
 -10   6  14   13.92    3.37
 -10   6  14   17.12    3.02
 -10   6  14   17.08    2.74
 -10   6  15 2285.79   76.10
 -10   6  15 2228.49   75.84
 -10   6  15 2272.07   76.19
 -10   6  15 2050.44   73.63
 -10   6  15 2350.44   74.99
 -10   6  15 2255.68   74.10
 -10   6  15 2123.00   73.37
 -10   6  16   29.80    4.24
 -10   6  16   26.75    3.39
 -10   6  16   27.51    3.56
 -10   6  16   27.31    3.25
 -10   6  17 1710.27   65.39
 -10   6  17 1603.91   55.54
 -10   6  17 1651.74   56.75
 -10   6  17 1707.22   55.99
 -10   6  17 1574.56   55.01
 -10   6  18    5.12    6.62
 -10   6  18    6.49    4.68
 -10   6  18    5.61    3.01
 -10   6  18    0.78    2.26
 -10   6  18    4.37    2.33
 -10   6  18    0.24    1.97
 -10   6  19  393.97   17.53
 -10   6  19  359.16   18.11
 -10   6  19  371.51   14.86
 -10   6  19  348.50   14.05
 -10   6  20    2.50    3.60
 -10   6  20    2.93    4.14
 -10   6  20    4.42    2.27
 -10   6  20    1.95    1.72
 -10   6  21    6.28    4.12
 -10   6  21    5.58    2.71
 -10   6  21    3.82    2.03
 -10   6  21    5.62    2.29
 -10   6  22   11.22    3.82
 -10   6  22    5.04    2.54
 -10   6  22    4.30    2.02
 -10   6  23  152.49    7.14
 -10   6  23  168.14    7.47
 -10   8  -5   11.17    3.48
 -10   8  -4 1416.99   50.24
 -10   8  -3    1.75    4.30
 -10   8  -2  816.58   31.66
 -10   8  -1   13.05    4.33
 -10   8   0  643.63   25.64
 -10   8   1   73.00    6.43
 -10   8   2   34.11    4.73
 -10   8   3   49.89    5.32
 -10   8   4  194.29   10.02
 -10   8   5    6.00    2.96
 -10   8   5    3.85    3.12
 -10   8   6 1822.06   61.94
 -10   8   7   13.92    3.24
 -10   8   8 1817.83   62.05
 -10   8   8 1837.91   62.03
 -10   8   9    0.82    2.74
 -10   8   9    1.07    2.62
 -10   8  10 1867.93   64.03
 -10   8  10 1863.50   63.10
 -10   8  10 1889.50   63.15
 -10   8  10 1885.75   63.62
 -10   8  11   42.47    4.89
 -10   8  11   40.68    3.97
 -10   8  11   39.08    3.77
 -10   8  11   38.51    4.56
 -10   8  12 1030.93   38.56
 -10   8  12 1083.30   38.05
 -10   8  12 1074.79   37.68
 -10   8  12 1072.66   37.54
 -10   8  13   44.33    5.23
 -10   8  13   44.23    4.36
 -10   8  13   49.06    4.27
 -10   8  14  367.35   16.66
 -10   8  14  375.92   15.76
 -10   8  14  394.60   15.56
 -10   8  15    9.11    3.87
 -10   8  15    6.58    2.77
 -10   8  15   15.12    2.74
 -10   8  16   15.38    8.04
 -10   8  16   11.61    4.14
 -10   8  16    9.34    2.82
 -10   8  16   10.41    2.62
 -10   8  17    2.80    6.26
 -10   8  17    4.51    3.62
 -10   8  17    2.06    2.43
 -10   8  17   -0.35    2.12
 -10   8  18  545.33   22.19
 -10   8  18  585.28   21.31
 -10   8  18  609.55   21.12
 -10   8  19    4.97    3.23
 -10   8  19    3.63    2.29
 -10   8  19    2.95    2.01
 -10   8  20  887.53   31.79
 -10   8  20  904.04   31.12
 -10   8  21    4.15    2.24
 -10   8  21    2.09    1.65
 -10  10  -4    3.86    2.04
 -10  10  -3  102.08    6.08
 -10  10  -2   13.10    3.63
 -10  10  -1  442.99   18.33
 -10  10   0   18.14    4.29
 -10  10   1  970.86   35.31
 -10  10   2    8.90    3.78
 -10  10   3 1561.89   53.87
 -10  10   6    5.22    3.25
 -10  10   7  379.77   15.90
 -10  10   8    2.97    3.08
 -10  10   9    9.81    3.36
 -10  10  10    1.50    2.34
 -10  10  10    2.35    3.28
 -10  10  11  179.87    8.92
 -10  10  11  202.14    9.79
 -10  10  12    5.70    2.75
 -10  10  12    1.75    3.24
 -10  10  13  715.50   25.91
 -10  10  14   21.73    3.35
 -10  10  15  526.21   25.18
 -10  10  15  714.33   23.60
 -10  10  16    8.92    3.78
 -10  10  16   23.03    3.14
 -10  10  17  385.79   14.51
 -10  12   2    2.12    1.67
 -10  12   3    3.33    1.97
 -10  12   5    2.04    2.21
 -10  12   6  304.41   11.96
  -9  -1   1 2901.44   92.99
  -9  -1   2  806.91   26.95
  -9  -1   3  806.98   27.51
  -9  -1   4 2595.19   92.85
  -9   1   4 3166.42   93.22
  -9   1   5  413.80   14.45
  -9   1   5  381.60   13.47
  -9  -1   6 2440.37   83.59
  -9   1   6 2476.47   82.48
  -9  -1   7  118.62    6.50
  -9   1   7  103.80    5.25
  -9   1   8 1705.68   59.12
  -9   1   8 1804.17   59.78
  -9   1   9 2285.15   79.29
  -9   1   9 2427.47   79.95
  -9   1  10 1704.58   59.66
  -9   1  10 1805.33   60.38
  -9   1  11 1156.00   41.18
  -9   1  11 1115.88   40.38
  -9   1  12  166.61    8.94
  -9  -1  13 1812.31   59.15
  -9   1  13 1811.22   59.09
  -9   1  14   49.96    4.45
  -9  -1  14   52.32    4.73
  -9   1  14   49.09    4.64
  -9  -1  15 1834.21   60.28
  -9   1  15 1755.92   59.83
  -9   1  15 1703.88   60.59
  -9  -1  16  896.26   32.67
  -9   1  16  939.80   34.29
  -9  -1  16  973.76   32.72
  -9   1  16  872.85   33.26
  -9   1  16  966.61   32.19
  -9   1  16  818.20   31.19
  -9   1  16  810.70   30.56
  -9   1  16  875.30   32.99
  -9  -1  17 1687.36   58.59
  -9  -1  17 1921.42   59.39
  -9   1  17 1752.88   59.92
  -9   1  17 1640.18   60.11
  -9   1  17 1858.72   58.67
  -9   1  17 1605.75   57.81
  -9   1  17 1604.41   57.03
  -9   1  17 1704.22   59.99
  -9   1  18  812.43   30.55
  -9   1  18  881.27   30.03
  -9   1  18  808.97   31.96
  -9   1  18  775.53   29.55
  -9   1  18  786.05   28.74
  -9   1  18  822.29   31.74
  -9   1  19   29.78    5.72
  -9   1  19   26.02    3.66
  -9   1  19   26.00    3.86
  -9   1  19   25.05    3.03
  -9   1  19   25.74    4.82
  -9   1  20 1184.21   41.78
  -9   3   0   90.27    4.83
  -9   3   1 5156.35  165.85
  -9   3   2  157.80    6.97
  -9   3   3 1138.62   35.93
  -9   3   3 1025.11   34.83
  -9   3   4 2533.80   81.17
  -9   3   4 2457.25   80.43
  -9   3   5   11.27    1.90
  -9   3   6 3514.52  113.59
  -9  -3   7   30.06    4.19
  -9   3   7   43.98    3.16
  -9  -3   8 3732.20  131.42
  -9   3   8 4180.92  129.88
  -9  -3   9  333.17   14.58
  -9   3   9  330.79   12.98
  -9  -3  10 2093.61   68.66
  -9   3  10 1963.89   66.71
  -9  -3  11 1590.32   52.44
  -9   3  11 1462.81   50.24
  -9   3  11 1449.53   50.33
  -9   3  12   10.04    2.88
  -9   3  12   14.27    2.95
  -9   3  13 1695.90   57.92
  -9   3  13 1707.41   58.13
  -9   3  14   28.09    4.33
  -9   3  14   36.63    4.34
  -9   3  14   36.15    4.23
  -9   3  14   32.12    3.54
  -9   3  15  809.81   30.14
  -9   3  15  878.40   36.12
  -9   3  15  786.13   29.77
  -9   3  15  758.11   27.89
  -9   3  15  811.38   29.08
  -9  -3  15  778.71   29.91
  -9   3  16  739.49   30.95
  -9   3  16  671.12   25.38
  -9   3  16  669.39   26.37
  -9   3  16  645.65   26.17
  -9   3  16  625.84   25.97
  -9   3  16  636.33   23.84
  -9   3  16  678.34   25.15
  -9  -3  16  675.85   25.57
  -9   3  17  243.39   13.12
  -9   3  17  224.86   11.10
  -9   3  17  250.16   13.11
  -9   3  17  248.13   11.91
  -9   3  17  249.40   10.75
  -9  -3  17  239.66   11.77
  -9   3  18  939.11   34.37
  -9   3  18  877.56   33.30
  -9   3  18  848.98   31.61
  -9   3  18  811.00   30.08
  -9   3  18  840.20   30.73
  -9   3  18  850.52   33.23
  -9   3  19   36.80    5.38
  -9   3  19   39.37    5.96
  -9   3  19   36.80    3.67
  -9   3  19   33.69    4.41
  -9   3  19   41.24    4.06
  -9   3  19   39.46    5.42
  -9   3  20 1638.74   57.21
  -9   3  20 1580.64   55.28
  -9   3  20 1587.26   53.76
  -9   3  20 1579.33   54.41
  -9   3  21  212.84   11.23
  -9   3  21  227.95   10.15
  -9   3  21  241.22   10.83
  -9   3  22  305.84   13.68
  -9   3  22  280.44   12.87
  -9   3  22  295.83   11.78
  -9   3  22  287.34   12.22
  -9   3  23  357.91   14.25
  -9   3  23  345.74   13.60
  -9   5  -5    5.12    3.42
  -9   5  -4 1132.56   40.73
  -9   5  -3  534.14   21.30
  -9   5   0  217.20    9.43
  -9   5   1 2969.02   97.19
  -9   5   5  630.97   22.28
  -9   5   6 2431.85   79.80
  -9   5   7   55.75    4.09
  -9   5   8 1427.70   48.37
  -9   5   9  428.21   16.79
  -9   5  10 1160.58   40.50
  -9   5  11 1442.63   50.79
  -9   5  11 1433.51   50.66
  -9   5  11 1528.55   50.43
  -9   5  11 1472.91   49.90
  -9   5  12  194.72   10.18
  -9   5  12  195.61   10.07
  -9   5  12  178.27    8.81
  -9   5  12  205.08    9.72
  -9   5  12  207.58    9.28
  -9   5  12  193.30    8.79
  -9   5  13 2218.93   72.97
  -9   5  13 2178.86   72.88
  -9   5  13 2208.02   72.18
  -9   5  13 2011.92   71.02
  -9   5  13 2177.23   71.53
  -9   5  13 2107.08   70.99
  -9   5  14  235.11   12.03
  -9   5  14  242.66   12.11
  -9   5  14  226.50   10.45
  -9   5  14  253.22   11.55
  -9   5  14  233.49   10.75
  -9   5  14  228.68   10.36
  -9   5  15  824.79   32.10
  -9   5  15  846.01   31.94
  -9   5  15  800.69   29.91
  -9   5  15  876.58   31.30
  -9   5  15  861.49   30.47
  -9   5  15  828.88   29.80
  -9   5  16  186.36   16.86
  -9   5  16  202.70   11.38
  -9   5  16  181.69   10.78
  -9   5  16  170.44   10.64
  -9   5  16  180.70    8.98
  -9   5  16  191.19   10.07
  -9   5  16  179.62    8.79
  -9   5  17  220.94   17.12
  -9   5  17  241.87   13.00
  -9   5  17  214.96   12.32
  -9   5  17  217.96   10.34
  -9   5  17  222.05   10.16
  -9   5  18  628.24   28.96
  -9   5  18  670.68   26.38
  -9   5  18  596.66   23.21
  -9   5  18  640.57   24.64
  -9   5  18  630.14   23.75
  -9   5  18  608.58   22.86
  -9   5  19   22.86    5.61
  -9   5  19   29.45    5.76
  -9   5  19   25.50    4.17
  -9   5  19   24.83    3.21
  -9   5  19   22.76    3.41
  -9   5  19   21.46    2.89
  -9   5  20  992.94   36.32
  -9   5  20  959.87   33.46
  -9   5  20  962.99   34.76
  -9   5  20  959.83   33.92
  -9   5  20  910.46   32.71
  -9   5  21  103.71    7.71
  -9   5  21  100.32    5.73
  -9   5  21   95.07    6.59
  -9   5  21  102.78    6.11
  -9   5  21   93.72    5.03
  -9   5  22  880.21   31.65
  -9   5  22  867.57   29.95
  -9   5  22  831.94   30.89
  -9   5  22  876.79   30.44
  -9   5  23  398.21   15.51
  -9   5  23  407.77   15.11
  -9   7  -5   93.29    7.74
  -9   7  -4  523.28   22.13
  -9   7  -3  910.19   34.36
  -9   7  -2  403.80   17.71
  -9   7  -1 1409.49   49.60
  -9   7   0   19.01    3.93
  -9   7   1 1381.83   48.05
  -9   7   2  229.37   10.92
  -9   7   3 1603.03   54.64
  -9   7   5  320.39   13.42
  -9   7   6 1092.65   38.00
  -9   7   7  128.99    7.37
  -9   7   7  120.31    6.55
  -9   7   7  123.16    6.82
  -9   7   8 1412.10   45.87
  -9   7   8 1230.36   44.97
  -9   7   8 1311.13   44.72
  -9   7   8 1299.48   44.77
  -9   7   9  696.65   25.58
  -9   7   9  711.23   24.93
  -9   7   9  669.38   24.45
  -9   7   9  675.37   24.51
  -9   7  10  864.58   31.12
  -9   7  10  802.56   30.57
  -9   7  10  803.50   30.11
  -9   7  10  859.17   30.41
  -9   7  10  836.78   29.92
  -9   7  10  855.18   29.93
  -9   7  11 1173.99   41.55
  -9   7  11 1099.62   41.05
  -9   7  11 1119.69   40.34
  -9   7  11 1239.42   40.98
  -9   7  11 1182.37   40.33
  -9   7  11 1199.29   40.27
  -9   7  11 1086.86   40.08
  -9   7  12  140.52    8.78
  -9   7  12  120.99    8.02
  -9   7  12  137.89    7.56
  -9   7  12  137.58    7.87
  -9   7  12  136.03    7.43
  -9   7  12  135.01    7.29
  -9   7  13 1366.87   47.32
  -9   7  13 1215.90   46.50
  -9   7  13 1321.10   45.58
  -9   7  13 1372.43   46.25
  -9   7  13 1338.07   45.57
  -9   7  13 1280.60   45.20
  -9   7  14   75.75    7.05
  -9   7  14   70.55    5.34
  -9   7  14   85.33    6.16
  -9   7  14   78.35    5.58
  -9   7  14   70.15    5.23
  -9   7  15 1218.60   44.93
  -9   7  15 1228.21   43.07
  -9   7  15 1285.12   43.97
  -9   7  15 1265.85   43.24
  -9   7  15 1193.28   42.67
  -9   7  16  354.59   16.91
  -9   7  16  380.03   15.85
  -9   7  16  371.65   15.22
  -9   7  16  348.43   14.67
  -9   7  17  160.39    8.67
  -9   7  17  161.49    8.20
  -9   7  17  146.09    7.65
  -9   7  18  555.20   26.20
  -9   7  18  650.83   25.11
  -9   7  18  606.45   23.55
  -9   7  18  640.01   23.10
  -9   7  18  609.02   22.36
  -9   7  19    1.63    3.69
  -9   7  19    2.53    4.00
  -9   7  19    2.88    2.26
  -9   7  19    1.79    2.76
  -9   7  19    0.89    2.20
  -9   7  20  579.81   23.00
  -9   7  20  597.58   21.49
  -9   7  20  588.77   21.59
  -9   7  21  126.26    7.27
  -9   7  22  272.70   10.80
  -9   9  -5  162.07    8.51
  -9   9  -4  707.43   27.06
  -9   9  -3  630.36   24.96
  -9   9  -2  220.14   11.65
  -9   9  -1  533.01   21.69
  -9   9   0    8.13    3.83
  -9   9   1  810.46   30.31
  -9   9   2  249.28   12.07
  -9   9   3  664.73   25.28
  -9   9   5   70.36    5.74
  -9   9   6  994.03   35.48
  -9   9   7    9.44    3.33
  -9   9   8 1047.11   38.29
  -9   9   8 1141.03   38.73
  -9   9   9  107.71    6.88
  -9   9   9  108.41    6.81
  -9   9  10  828.06   31.12
  -9   9  10  881.19   31.16
  -9   9  11  509.03   20.57
  -9   9  11  533.96   20.43
  -9   9  11  518.03   19.58
  -9   9  12   83.92    6.37
  -9   9  12   83.40    5.36
  -9   9  12   82.17    6.12
  -9   9  13  549.43   22.72
  -9   9  13  575.55   21.74
  -9   9  13  628.03   22.01
  -9   9  14  147.28    8.91
  -9   9  14  158.38    8.00
  -9   9  14  172.84    8.11
  -9   9  15  471.27   20.43
  -9   9  15  509.67   19.64
  -9   9  16  396.13   16.89
  -9   9  16  427.90   16.05
  -9   9  17  199.18    9.70
  -9   9  17  217.15    8.87
  -9   9  18  524.63   16.94
  -9   9  18  566.41   16.16
  -9   9  19   47.63    3.25
  -9  11  -3  171.57    7.21
  -9  11  -2   50.32    3.97
  -9  11  -1  388.75   15.41
  -9  11   0   -0.47    2.98
  -9  11   1  455.90   18.00
  -9  11   2   89.22    6.09
  -9  11   3  282.61   12.49
  -9  11   5   54.34    5.06
  -9  11   6  485.42   19.02
  -9  11   7   17.19    3.60
  -9  11   8  401.80   16.22
  -9  11   9  172.51    8.81
  -9  11  10  212.63    9.85
  -9  11  11  304.19   11.68
  -9  11  12   32.83    2.96
  -9  11  13  338.63   15.48
  -8   0   7   10.14    2.26
  -8   0   8 1590.46   52.74
  -8   0   9    1.73    2.32
  -8   0  11    6.65    2.60
  -8   0  11    1.99    2.41
  -8   0  12 1050.10   35.45
  -8   0  12  975.36   35.61
  -8   0  13   11.50    2.66
  -8   0  13    4.74    2.97
  -8   0  14 1433.30   47.12
  -8   0  14 1295.47   47.84
  -8   0  15    1.89    2.32
  -8   0  15    3.75    3.18
  -8   0  16 2396.67   79.44
  -8   0  16 2358.34   81.29
  -8   0  17    1.77    2.46
  -8   0  17    2.03    3.57
  -8   0  18 4050.68  132.95
  -8   2   0  334.82   12.34
  -8   2   1 3690.27  118.93
  -8   2   2   20.19    2.41
  -8  -2   3  267.09   11.00
  -8   2   3  294.28   10.54
  -8  -2   4    2.00    2.02
  -8   2   4    1.28    1.87
  -8   2   4    3.32    1.40
  -8  -2   5   14.51    2.79
  -8   2   5    9.61    1.72
  -8   2   5   13.47    2.24
  -8  -2   6   42.36    4.05
  -8   2   6   45.90    3.00
  -8   2   6   47.03    3.34
  -8  -2   7 1264.27   41.33
  -8   2   7 1175.48   40.18
  -8  -2   8   14.15    3.34
  -8   2   8   10.77    2.19
  -8   2   8   12.99    2.47
  -8   2   9 3625.29  123.11
  -8   2   9 3788.77  123.20
  -8  -2  10    2.41    2.59
  -8   2  10    3.58    2.35
  -8   2  10    4.70    2.36
  -8   2  11 3731.59  122.26
  -8   2  11 3788.34  122.46
  -8   2  12    6.76    2.77
  -8   2  12    4.00    2.50
  -8  -2  13 2387.83   76.06
  -8   2  13 2163.46   74.32
  -8   2  13 2286.14   75.48
  -8   2  14   12.47    2.90
  -8  -2  14    9.48    3.17
  -8   2  14   10.89    3.48
  -8   2  14   12.15    3.16
  -8   2  14    7.22    1.93
  -8   2  15  958.56   34.34
  -8   2  15  982.79   35.45
  -8   2  15  967.39   34.22
  -8   2  15  992.48   35.50
  -8   2  15  928.18   34.99
  -8   2  16   94.59    8.63
  -8   2  16   77.84    6.85
  -8   2  16   84.24    5.56
  -8   2  16   76.34    5.64
  -8   2  16   81.90    4.94
  -8   2  16   84.97    6.71
  -8   2  17   42.00    5.75
  -8   2  17   31.99    5.36
  -8   2  17   33.98    3.61
  -8   2  17   30.83    3.26
  -8   2  17   31.02    3.94
  -8   2  17   42.99    5.13
  -8   2  18   42.16    6.01
  -8   2  18   43.23    4.62
  -8   2  18   39.54    3.61
  -8   2  18   40.53    5.39
  -8   2  19  327.77   15.66
  -8   2  19  292.09   13.66
  -8   2  19  309.93   12.66
  -8   2  19  304.09   13.07
  -8   2  19  291.10   15.12
  -8   2  20   39.45    5.61
  -8   2  20   35.99    4.32
  -8   2  20   35.09    3.42
  -8   2  20   37.04    3.75
  -8   2  21  849.71   32.49
  -8   2  21  927.55   31.52
  -8   2  21  916.87   32.05
  -8   2  22    2.57    1.92
  -8   4  -1   24.81    2.61
  -8   4   0 1940.20   63.69
  -8  -4   2 6789.68  216.38
  -8   4   3  185.73    7.32
  -8   4   4 9014.75  288.13
  -8   4   5  123.05    5.75
  -8   4   6 7839.65  251.29
  -8   4   7   19.49    2.50
  -8   4   8 3868.46  125.57
  -8   4   9   29.12    3.25
  -8   4  10  288.95   12.29
  -8   4  11   27.31    3.41
  -8   4  12  141.25    7.99
  -8   4  13   36.60    4.32
  -8   4  13   35.54    3.34
  -8   4  14 1825.52   60.61
  -8   4  14 1817.08   60.08
  -8   4  14 1797.36   60.54
  -8   4  14 1703.99   58.40
  -8   4  14 1667.66   58.08
  -8   4  15    3.74    3.75
  -8   4  15    1.37    3.06
  -8   4  15    3.49    2.08
  -8   4  15    1.34    1.89
  -8   4  16 4060.13  124.57
  -8   4  16 3144.33  115.26
  -8   4  16 3713.76  117.85
  -8   4  16 3644.95  116.51
  -8   4  16 3510.49  114.97
  -8   4  16 3506.46  114.60
  -8   4  17    2.06    6.70
  -8   4  17    0.87    4.38
  -8   4  17    1.63    3.36
  -8   4  17    3.33    2.94
  -8   4  17    1.76    2.25
  -8   4  17    0.68    2.03
  -8   4  18 4112.24  132.49
  -8   4  18 4047.63  131.53
  -8   4  18 3829.55  131.36
  -8   4  18 4032.82  129.91
  -8   4  18 3890.21  128.30
  -8   4  18 3797.94  127.83
  -8   4  19   31.75    5.55
  -8   4  19   24.41    3.34
  -8   4  19   28.54    4.50
  -8   4  19   29.70    3.66
  -8   4  19   30.20    3.34
  -8   4  20 1677.28   57.45
  -8   4  20 1585.41   55.81
  -8   4  20 1620.56   54.56
  -8   4  20 1607.08   55.08
  -8   4  20 1584.74   53.99
  -8   4  21   48.47    5.99
  -8   4  21   48.31    4.86
  -8   4  21   46.51    3.93
  -8   4  21   51.57    4.35
  -8   4  21   51.15    3.70
  -8   4  22   69.87    5.63
  -8   4  22   68.02    5.30
  -8   4  22   76.44    4.61
  -8   4  22   73.03    4.95
  -8   4  23    5.06    2.33
  -8   4  23    3.49    1.66
  -8   4  23    4.37    1.95
  -8   6  -5 1547.94   54.23
  -8   6  -4    0.91    3.35
  -8   6  -3 5091.50  166.22
  -8   6  -2   43.38    4.62
  -8   6  -1 4004.00  130.97
  -8   6   0   52.22    4.51
  -8   6   1 2040.90   68.05
  -8   6   5  140.27    6.81
  -8   6   6   29.43    3.05
  -8   6   7 1703.92   56.74
  -8   6   7 1678.03   56.49
  -8   6   7 1673.84   56.39
  -8   6   8   78.32    5.49
  -8   6   8   79.96    5.16
  -8   6   8   67.22    4.65
  -8   6   8   67.95    4.55
  -8   6   8   68.79    4.60
  -8   6   9 2529.08   84.69
  -8   6   9 2586.35   84.57
  -8   6   9 2483.23   83.74
  -8   6   9 2617.79   83.83
  -8   6   9 2466.38   83.61
  -8   6   9 2560.59   83.27
  -8   6  10    9.44    3.23
  -8   6  10    8.50    2.77
  -8   6  10    9.46    2.34
  -8   6  10   10.90    2.44
  -8   6  10   10.23    2.36
  -8   6  10    9.85    2.20
  -8   6  11 3040.02   98.03
  -8   6  11 2945.81   97.78
  -8   6  11 2897.19   96.52
  -8   6  11 3029.93   96.75
  -8   6  11 2806.01   96.32
  -8   6  12   40.84    5.11
  -8   6  12   42.43    4.76
  -8   6  12   39.42    3.77
  -8   6  12   43.12    3.90
  -8   6  12   39.25    3.69
  -8   6  13 2613.95   84.44
  -8   6  13 2463.25   84.14
  -8   6  13 2382.74   82.36
  -8   6  13 2524.45   82.64
  -8   6  13 2462.58   82.25
  -8   6  14    4.08    4.18
  -8   6  14    2.08    3.29
  -8   6  14    4.61    2.49
  -8   6  14    4.46    2.90
  -8   6  14    1.81    2.33
  -8   6  15  671.11   26.87
  -8   6  15  644.13   26.49
  -8   6  15  659.52   25.63
  -8   6  15  682.33   25.01
  -8   6  15  652.23   24.56
  -8   6  16    0.52    4.22
  -8   6  16    2.25    2.35
  -8   6  16    1.87    2.78
  -8   6  16    1.99    2.25
  -8   6  16   -0.19    2.22
  -8   6  17    7.75    7.27
  -8   6  17    7.02    4.61
  -8   6  17    5.10    2.67
  -8   6  17    2.82    3.06
  -8   6  17    6.04    2.58
  -8   6  17    3.90    2.53
  -8   6  18   11.59    5.90
  -8   6  18   23.74    5.29
  -8   6  18   16.36    3.02
  -8   6  18   20.78    3.10
  -8   6  19  313.01   14.83
  -8   6  19  301.86   12.54
  -8   6  19  297.48   12.12
  -8   6  20    1.55    3.97
  -8   6  20    3.44    2.87
  -8   6  20    1.86    2.08
  -8   6  20    3.29    1.93
  -8   6  21  657.22   23.89
  -8   6  21  641.49   22.29
  -8   6  21  597.92   22.90
  -8   6  21  628.26   22.51
  -8   6  21  585.96   21.38
  -8   6  22    9.07    2.67
  -8   6  22   11.09    2.51
  -8   6  22   11.02    1.94
  -8   6  22    8.61    2.04
  -8   6  23 1035.43   36.44
  -8   6  23 1149.01   36.44
  -8   8  -6  780.34   29.30
  -8   8  -5   77.15    6.85
  -8   8  -4  139.27    9.11
  -8   8  -3   26.74    4.71
  -8   8  -2   57.77    5.74
  -8   8  -1   11.31    3.71
  -8   8   0  740.79   27.71
  -8   8   1    2.23    2.87
  -8   8   2 2075.83   69.85
  -8   8   3    2.56    2.81
  -8   8   5    1.45    2.60
  -8   8   6 1928.27   65.22
  -8   8   6 1936.83   64.94
  -8   8   7    1.75    2.94
  -8   8   7    2.06    2.46
  -8   8   8 1155.62   41.39
  -8   8   8 1180.91   40.45
  -8   8   8 1175.70   40.64
  -8   8   9   34.45    4.47
  -8   8   9   32.14    3.59
  -8   8   9   36.78    3.56
  -8   8   9   35.64    3.84
  -8   8  10   48.65    5.08
  -8   8  10   38.46    4.37
  -8   8  10   44.15    4.13
  -8   8  10   42.79    3.94
  -8   8  10   46.11    4.25
  -8   8  11   30.20    4.62
  -8   8  11   35.37    3.98
  -8   8  11   30.42    3.93
  -8   8  11   33.87    3.59
  -8   8  11   31.13    3.79
  -8   8  12  187.38   10.70
  -8   8  12  202.05    9.97
  -8   8  12  201.89   10.01
  -8   8  12  202.88    9.72
  -8   8  12  202.50    9.67
  -8   8  13   21.99    4.70
  -8   8  13   25.44    3.44
  -8   8  13   23.94    3.61
  -8   8  13   23.81    3.34
  -8   8  14  928.10   35.69
  -8   8  14  976.16   34.58
  -8   8  14  967.24   34.68
  -8   8  14  970.52   34.26
  -8   8  15    5.49    4.29
  -8   8  15    1.96    2.44
  -8   8  15    3.92    2.95
  -8   8  15    0.99    2.17
  -8   8  16 1426.24   62.76
  -8   8  16 1571.83   59.52
  -8   8  16 1872.02   58.71
  -8   8  16 1737.55   58.69
  -8   8  16 1816.40   58.44
  -8   8  17   16.56    5.80
  -8   8  17   17.03    3.26
  -8   8  17   20.74    3.17
  -8   8  17   22.69    3.00
  -8   8  18  971.67   34.09
  -8   8  18  999.59   33.09
  -8   8  19   11.53    3.53
  -8   8  19   15.51    2.68
  -8   8  19   13.68    2.38
  -8   8  20  493.26   19.45
  -8   8  20  516.84   19.14
  -8   8  21   10.33    1.75
  -8  10  -5  618.09   22.35
  -8  10  -4    5.31    3.06
  -8  10  -3 1223.07   42.94
  -8  10  -2   56.97    5.50
  -8  10  -1 1167.78   41.34
  -8  10   0    5.92    3.16
  -8  10   1  908.12   32.84
  -8  10   2   21.07    3.83
  -8  10   3  197.77    9.91
  -8  10   5   34.59    4.11
  -8  10   6    3.19    2.96
  -8  10   7  529.82   20.51
  -8  10   8   -0.09    2.46
  -8  10   8    2.03    2.83
  -8  10   9  704.13   26.92
  -8  10   9  792.53   27.51
  -8  10  10    2.56    2.90
  -8  10  10    5.90    3.07
  -8  10  11 1336.66   47.32
  -8  10  11 1416.46   47.37
  -8  10  12   24.44    3.88
  -8  10  13  792.18   28.77
  -8  10  14   55.96    4.82
  -8  10  14   56.89    3.80
  -8  10  15  176.76    8.38
  -8  10  15  175.55    7.30
  -8  10  16   -0.59    2.62
  -8  10  16    1.61    2.47
  -8  10  16    1.29    1.55
  -8  10  17    3.06    2.08
  -8  12   0  144.15    6.76
  -8  12   1    3.80    2.43
  -8  12   2  503.54   18.81
  -8  12   3    1.72    2.86
  -8  12   5    5.63    2.99
  -8  12   6  593.73   21.89
  -8  12   7    3.35    2.70
  -7  -1   0 2386.92   76.18
  -7  -1   1  431.26   14.53
  -7  -1   2 3326.26  114.51
  -7   1   2 3954.96  115.16
  -7  -1   3   23.12    2.64
  -7   1   3   16.44    1.80
  -7   1   3   21.45    2.62
  -7  -1   4 1483.57   46.85
  -7   1   4 1471.84   46.43
  -7  -1   5 1714.85   53.92
  -7   1   5 1660.00   53.29
  -7   1   5 1551.46   52.88
  -7  -1   6 1765.59   54.11
  -7   1   6 1545.93   53.07
  -7   1   7 1558.56   52.35
  -7   1   7 1536.52   52.21
  -7  -1   8    7.97    2.54
  -7   1   8    3.59    1.96
  -7  -1   9 5195.67  175.55
  -7  -1   9 5715.95  175.19
  -7   1   9 5446.76  174.74
  -7   1   9 5340.58  174.80
  -7  -1  10  221.68   10.42
  -7   1  10  216.72    8.63
  -7   1  10  220.29    9.64
  -7  -1  11 1793.93   59.66
  -7  -1  11 1816.68   58.68
  -7   1  11 1759.49   58.69
  -7   1  11 1684.75   57.49
  -7  -1  12  801.56   28.12
  -7   1  12  835.70   28.26
  -7  -1  12  793.73   29.38
  -7   1  12  751.99   27.05
  -7   1  12  785.51   28.31
  -7   1  12  781.71   28.51
  -7   1  13  574.07   20.89
  -7  -1  13  565.35   21.03
  -7  -1  13  591.07   22.69
  -7   1  13  564.33   21.56
  -7   1  13  542.03   21.49
  -7   1  13  548.29   20.10
  -7  -1  14 1609.60   53.76
  -7   1  14 1597.55   53.33
  -7   1  14 1556.95   52.82
  -7   1  14 1564.10   54.53
  -7  -1  15   38.78    4.00
  -7   1  15   39.46    3.76
  -7   1  15   38.86    4.64
  -7   1  15   38.85    3.34
  -7   1  16 1679.89   54.77
  -7   1  16 1538.24   56.37
  -7  -1  16 1703.09   55.39
  -7   1  16 1515.67   54.65
  -7   1  16 1622.44   54.43
  -7   1  16 1608.75   56.54
  -7   1  17  471.28   17.31
  -7   1  17  419.40   18.96
  -7   1  17  423.02   17.29
  -7   1  17  414.63   18.90
  -7   1  17  426.14   16.99
  -7   1  18 1180.05   42.67
  -7   1  18 1250.39   41.78
  -7   1  18 1222.50   44.80
  -7   1  19  556.17   22.90
  -7   1  19  517.17   20.00
  -7   3  -2  187.45    7.38
  -7   3  -1 1912.07   62.21
  -7   3   0 3035.05   97.93
  -7   3   1    7.89    1.03
  -7   3   2 3183.60  102.09
  -7   3   3  292.48    8.57
  -7  -3   3  216.78    7.27
  -7   3   4 1151.74   37.98
  -7   3   5 1788.79   58.42
  -7   3   6 2122.92   69.24
  -7   3   7 2303.04   75.21
  -7   3   8  206.19    8.77
  -7   3   9 2842.69   92.92
  -7   3  10  278.40   11.54
  -7   3  10  269.52   10.81
  -7   3  11 3003.21   98.77
  -7   3  11 3003.18   97.90
  -7   3  12  900.84   31.53
  -7   3  12  924.92   32.72
  -7   3  13  356.00   14.07
  -7   3  13  361.00   14.85
  -7   3  14 1402.04   47.65
  -7   3  14 1332.03   46.84
  -7   3  14 1331.98   45.65
  -7   3  15   11.19    2.56
  -7   3  15    7.46    7.11
  -7   3  15    8.21    3.78
  -7   3  15    9.85    3.54
  -7   3  15   10.85    3.46
  -7   3  15   17.35    2.61
  -7   3  15   11.77    2.36
  -7   3  16 1967.66   67.67
  -7   3  16 1859.98   65.10
  -7   3  16 2074.08   68.19
  -7   3  16 1926.32   65.14
  -7   3  16 1894.72   64.78
  -7   3  17  188.07   11.02
  -7   3  17  181.50   10.83
  -7   3  17  188.72    9.90
  -7   3  17  182.17    8.74
  -7   3  17  165.05    8.30
  -7   3  18  987.77   37.68
  -7   3  18 1003.76   38.10
  -7   3  18 1013.68   36.60
  -7   3  18 1010.47   35.22
  -7   3  18  976.04   34.80
  -7   3  19  960.66   34.97
  -7   3  19  873.70   33.33
  -7   3  19  901.03   32.19
  -7   3  19  897.20   31.74
  -7   3  20   25.58    5.03
  -7   3  20   17.39    3.21
  -7   3  20   15.38    3.42
  -7   3  20   18.34    2.89
  -7   3  20   19.19    2.81
  -7   3  21 1643.52   58.81
  -7   3  21 1772.90   58.03
  -7   3  21 1743.03   58.45
  -7   3  22    1.86    2.40
  -7   3  22    2.34    1.86
  -7   3  22    2.30    2.07
  -7   3  23  750.08   25.45
  -7   3  23  729.38   25.71
  -7  -5  -2  923.20   31.41
  -7  -5  -1 1964.36   64.06
  -7  -5   0 1013.50   33.43
  -7   5   3    3.50    1.58
  -7   5   4 1235.48   41.31
  -7   5   5  682.24   23.93
  -7   5   6  226.44    9.54
  -7   5   7 2127.94   70.47
  -7   5   8   77.92    5.10
  -7   5   9 3304.24  108.52
  -7   5  10  118.01    7.01
  -7   5  11 1890.30   62.30
  -7   5  11 1872.18   62.16
  -7   5  11 1750.10   60.62
  -7   5  12  988.90   34.68
  -7   5  12  986.39   34.60
  -7   5  12  891.03   32.72
  -7   5  13  251.89   12.29
  -7   5  13  231.16   10.44
  -7   5  14 2120.23   74.05
  -7   5  14 2101.66   71.86
  -7   5  14 2095.65   71.72
  -7   5  15   12.38    4.25
  -7   5  15   12.08    4.01
  -7   5  15   13.52    3.88
  -7   5  15   12.51    2.85
  -7   5  15    7.63    2.48
  -7   5  16 1107.52   45.64
  -7   5  16 1134.72   40.28
  -7   5  16 1036.48   37.48
  -7   5  16 1038.57   37.25
  -7   5  17   75.45    9.62
  -7   5  17   84.75    7.74
  -7   5  17   73.14    5.49
  -7   5  17   90.52    6.79
  -7   5  17   71.15    5.29
  -7   5  18  515.16   21.45
  -7   5  18  482.46   18.72
  -7   5  18  479.45   20.03
  -7   5  18  470.48   18.46
  -7   5  19  784.12   30.19
  -7   5  19  761.15   28.92
  -7   5  19  759.87   27.66
  -7   5  19  742.70   28.00
  -7   5  19  753.73   27.32
  -7   5  20   51.03    5.97
  -7   5  20   49.99    4.22
  -7   5  20   54.08    5.17
  -7   5  20   51.32    4.51
  -7   5  20   51.72    4.18
  -7   5  21 1275.78   44.09
  -7   5  21 1265.94   42.79
  -7   5  21 1191.58   43.56
  -7   5  21 1246.10   43.11
  -7   5  21 1272.80   42.17
  -7   5  22   37.32    3.12
  -7   5  22   36.29    3.74
  -7   5  22   39.03    3.40
  -7   5  23  343.98   12.16
  -7   5  23  311.62   12.40
  -7   5  23  335.56   12.42
  -7   7  -6   83.87    6.87
  -7   7  -5 3023.71  101.03
  -7   7  -4  197.79   10.42
  -7   7  -3 1508.00   52.20
  -7   7  -2  374.12   15.71
  -7   7  -1  554.01   21.24
  -7   7   0 1136.14   39.54
  -7   7   1  314.92   13.10
  -7   7   2 2004.11   66.86
  -7   7   4 1223.44   41.82
  -7   7   5  977.81   34.56
  -7   7   5  985.56   34.08
  -7   7   6  660.47   25.15
  -7   7   6  725.68   25.67
  -7   7   6  702.80   24.89
  -7   7   7 1417.17   49.21
  -7   7   7 1357.60   48.75
  -7   7   7 1436.66   48.70
  -7   7   7 1456.21   48.26
  -7   7   7 1451.93   48.22
  -7   7   8   17.74    3.45
  -7   7   8   20.87    3.18
  -7   7   8   21.93    3.03
  -7   7   8   22.57    2.80
  -7   7   8   20.28    2.85
  -7   7   8   16.50    2.85
  -7   7   9 1257.91   42.87
  -7   7   9 1163.62   42.45
  -7   7   9 1217.69   41.84
  -7   7   9 1242.13   41.68
  -7   7   9 1205.91   41.24
  -7   7   9 1159.36   41.72
  -7   7  10  227.22   11.41
  -7   7  10  213.33   11.02
  -7   7  10  225.89   10.36
  -7   7  10  226.93   10.26
  -7   7  10  212.05   10.34
  -7   7  10  230.39    9.87
  -7   7  11 1333.28   46.56
  -7   7  11 1259.77   46.28
  -7   7  11 1295.95   45.15
  -7   7  11 1326.92   45.14
  -7   7  11 1288.71   45.14
  -7   7  11 1321.69   44.50
  -7   7  12  681.89   26.00
  -7   7  12  612.28   25.54
  -7   7  12  648.20   24.36
  -7   7  12  666.24   24.40
  -7   7  12  644.65   24.30
  -7   7  13  383.15   17.27
  -7   7  13  352.18   16.81
  -7   7  13  366.03   15.51
  -7   7  13  390.35   15.68
  -7   7  13  374.68   15.61
  -7   7  14 1124.91   41.57
  -7   7  14 1135.96   39.79
  -7   7  14 1157.00   40.51
  -7   7  14 1131.75   39.84
  -7   7  14 1093.61   39.55
  -7   7  15    2.18    2.90
  -7   7  15    2.40    2.42
  -7   7  15    3.42    2.81
  -7   7  15    2.37    2.43
  -7   7  16  798.13   29.22
  -7   7  16  780.74   29.81
  -7   7  16  818.34   29.38
  -7   7  16  792.37   29.01
  -7   7  17  226.56   14.79
  -7   7  17  268.26   13.71
  -7   7  17  248.14   12.17
  -7   7  17  270.88   11.80
  -7   7  17  261.27   11.44
  -7   7  18  503.99   20.44
  -7   7  18  475.40   19.04
  -7   7  18  510.91   18.69
  -7   7  18  494.89   18.25
  -7   7  19  368.76   16.04
  -7   7  19  370.66   14.70
  -7   7  19  357.60   14.17
  -7   7  20  194.82   10.00
  -7   7  20  218.11    9.09
  -7   7  20  199.80    9.07
  -7   7  21  465.87   17.59
  -7   7  21  493.54   17.76
  -7   7  22   15.35    1.72
  -7   9  -6  157.36    8.69
  -7   9  -5 1387.86   48.71
  -7   9  -4  116.14    7.84
  -7   9  -3  499.49   20.19
  -7   9  -2   91.22    6.63
  -7   9  -1  762.60   28.38
  -7   9   0  583.37   22.49
  -7   9   1  198.03    9.88
  -7   9   2 1113.38   39.17
  -7   9   3   28.77    3.85
  -7   9   5  516.15   19.92
  -7   9   6  499.01   19.92
  -7   9   6  532.76   19.93
  -7   9   7  565.25   22.22
  -7   9   7  593.54   21.97
  -7   9   8   60.02    5.33
  -7   9   8   59.56    4.80
  -7   9   9  892.99   33.47
  -7   9   9  938.38   32.80
  -7   9  10   75.47    6.35
  -7   9  10   75.79    5.20
  -7   9  10   77.57    5.15
  -7   9  10   76.95    5.49
  -7   9  11  690.88   26.61
  -7   9  11  669.46   25.39
  -7   9  11  682.60   25.53
  -7   9  11  738.53   25.54
  -7   9  12  365.14   16.19
  -7   9  12  354.07   14.99
  -7   9  12  387.65   15.06
  -7   9  13  101.11    7.30
  -7   9  13   99.16    6.24
  -7   9  13  110.00    6.20
  -7   9  14  611.34   25.64
  -7   9  14  665.20   24.76
  -7   9  15    4.46    3.39
  -7   9  15   10.28    2.73
  -7   9  15    8.18    2.34
  -7   9  16  447.93   18.44
  -7   9  16  491.25   17.67
  -7   9  17   50.49    3.87
  -7   9  17   60.87    3.89
  -7   9  18  206.30    9.52
  -7   9  18  213.77    8.93
  -7   9  19  128.20    5.69
  -7  11  -4    0.38    2.17
  -7  11  -3  364.24   14.61
  -7  11  -2  149.59    7.99
  -7  11  -1  301.16   13.01
  -7  11   0  258.62   11.74
  -7  11   1  120.93    7.16
  -7  11   2  638.21   23.86
  -7  11   3   33.84    4.08
  -7  11   5  355.65   14.79
  -7  11   6  232.33   10.78
  -7  11   7  693.32   25.43
  -7  11   8   42.21    4.36
  -7  11   9  564.45   21.51
  -7  11   9  660.57   22.73
  -7  11  10   17.59    2.95
  -7  11  10   14.04    3.40
  -7  11  11  325.76   12.93
  -7  11  12  108.30    5.91
  -7  11  13   27.89    4.98
  -7  11  13   48.61    3.66
  -6   0   4 2292.41   74.11
  -6   0   5    2.48    1.77
  -6   0   6  778.68   27.57
  -6   0   6  900.25   28.92
  -6   0   7    2.65    3.76
  -6   0   7    3.97    2.15
  -6   0   8 1471.97   50.28
  -6   0   8 1764.27   52.51
  -6   0   9    2.43    1.12
  -6   0   9    1.66    3.86
  -6   0   9    1.46    2.15
  -6   0  10 4120.36  132.06
  -6   0  10 3891.91  130.69
  -6   0  10 4329.96  131.79
  -6   0  11    3.50    2.47
  -6   0  11    1.73    1.32
  -6   0  11    1.76    1.98
  -6   0  12 7434.30  241.18
  -6   0  12 7506.05  240.20
  -6   0  13    2.04    1.43
  -6   0  13    3.12    2.76
  -6   0  13    1.83    2.04
  -6   0  14 7749.72  257.51
  -6   0  14 7956.16  255.34
  -6   0  14 8103.62  256.00
  -6   0  15    0.88    1.46
  -6   0  15    2.94    3.05
  -6   0  15    1.48    2.09
  -6   0  16 3373.77  110.13
  -6   0  16 3139.49  112.36
  -6   0  16 3530.87  110.83
  -6   0  17    1.27    1.76
  -6   0  17    1.47    3.19
  -6   2  -1 2069.50   66.93
  -6   2   0   59.00    3.14
  -6   2   1  628.52   19.16
  -6   2   1  535.83   18.35
  -6   2   2  122.60    4.69
  -6   2   3 1276.02   40.18
  -6  -2   3 1170.18   40.65
  -6   2   4  196.92    7.40
  -6  -2   4  193.27    7.99
  -6   2   5 3676.60  115.91
  -6  -2   5 3503.84  116.49
  -6   2   6   29.84    2.55
  -6  -2   6   28.87    3.13
  -6   2   7 4775.11  156.62
  -6   2   7 4839.78  156.38
  -6  -2   7 5069.45  157.30
  -6   2   8    6.13    2.20
  -6   2   8    3.89    1.47
  -6  -2   8    6.09    2.52
  -6   2   9 5053.94  159.94
  -6   2   9 4876.46  160.45
  -6   2  10   44.94    3.07
  -6   2  10   43.57    3.77
  -6  -2  11  785.27   28.10
  -6   2  12    8.54    2.64
  -6   2  12   10.14    2.86
  -6  -2  12   10.66    2.73
  -6   2  13    6.33    2.80
  -6   2  13    5.12    2.85
  -6   2  13    6.11    1.83
  -6   2  13    6.41    2.26
  -6   2  14    9.16    3.09
  -6   2  14    4.80    1.84
  -6   2  14    7.58    2.07
  -6   2  15  455.52   17.67
  -6   2  15  471.69   19.49
  -6   2  15  458.74   17.52
  -6   2  15  464.47   19.29
  -6   2  16    7.59    2.17
  -6   2  16    5.15    3.66
  -6   2  16    9.22    2.31
  -6   2  16   10.69    3.71
  -6   2  16   11.07    2.83
  -6   2  16    8.79    2.15
  -6   2  17 2135.07   72.82
  -6   2  17 2069.31   73.08
  -6   2  17 2162.64   71.08
  -6   2  17 2101.14   71.52
  -6   2  17 2089.71   70.09
  -6   2  18    6.75    4.21
  -6   2  18   13.16    4.24
  -6   2  18    8.50    2.43
  -6   2  18    9.33    3.12
  -6   2  18    8.96    2.36
  -6   2  19 2917.45  103.90
  -6   2  19 2926.72  102.23
  -6   2  19 3183.63  101.61
  -6   2  19 3199.25  101.18
  -6   2  20   25.78    3.25
  -6   2  20   22.93    3.73
  -6   2  20   31.23    3.24
  -6   2  21 1490.16   48.58
  -6   2  21 1370.54   48.68
  -6   2  22   55.35    3.72
  -6   2  22   45.24    3.54
  -6   4  -2 3602.62  116.06
  -6   4   1    5.33    1.29
  -6  -4   1    5.11    0.89
  -6  -4   2 3424.40  110.25
  -6   4   2 3552.38  111.13
  -6   4   3    1.83    1.56
  -6   4   4 3301.74  106.63
  -6   4   5   13.00    2.18
  -6   4   6 1163.13   39.10
  -6   4   7  108.29    5.73
  -6   4   8  326.35   12.97
  -6   4   9   10.56    2.50
  -6   4   9    8.94    1.79
  -6   4  10 2108.54   70.28
  -6   4  10 2172.99   71.40
  -6   4  11    0.86    1.53
  -6   4  11    4.37    2.75
  -6   4  12 3227.79  107.70
  -6   4  12 3412.60  109.40
  -6   4  13   15.00    3.81
  -6   4  13   16.28    2.39
  -6   4  13   17.33    2.72
  -6   4  13   10.87    2.37
  -6   4  14 2982.87   94.77
  -6   4  14 2808.89   92.64
  -6   4  14 2781.14   92.44
  -6   4  14 2729.84   92.25
  -6   4  15    0.84    7.18
  -6   4  15    4.34    4.03
  -6   4  15    2.46    3.05
  -6   4  15    4.28    3.38
  -6   4  15    4.16    1.99
  -6   4  15    3.28    2.27
  -6   4  15    2.77    2.21
  -6   4  16 1903.95   69.12
  -6   4  16 1976.55   66.42
  -6   4  16 1878.10   64.13
  -6   4  16 1930.04   66.71
  -6   4  16 1874.58   63.83
  -6   4  16 1853.06   63.60
  -6   4  17    8.01    4.44
  -6   4  17    0.96    3.56
  -6   4  17    2.64    2.48
  -6   4  17    1.73    2.34
  -6   4  18  676.90   27.95
  -6   4  18  693.93   27.10
  -6   4  18  685.67   25.84
  -6   4  18  717.10   25.71
  -6   4  19    6.31    4.43
  -6   4  19    5.90    2.56
  -6   4  19    2.85    3.09
  -6   4  19    7.05    2.60
  -6   4  20   59.86    6.04
  -6   4  20   51.83    5.23
  -6   4  20   62.29    4.69
  -6   4  20   51.99    4.79
  -6   4  20   64.81    4.60
  -6   4  21    6.43    3.04
  -6   4  21    5.64    2.29
  -6   4  21    5.11    2.37
  -6   4  21    6.97    2.15
  -6   4  22  225.81   10.23
  -6   4  22  239.14    9.89
  -6   4  22  233.25   10.14
  -6   4  22  242.73    9.37
  -6   4  23   30.51    2.46
  -6   4  23   29.90    2.63
  -6  -6  -9 1447.72   51.12
  -6  -6  -8    7.65    2.78
  -6  -6  -7 4976.77  162.63
  -6  -6  -6   11.40    2.70
  -6  -6  -5 3981.88  123.33
  -6   6  -5 3551.45  123.32
  -6  -6  -4   80.84    4.88
  -6   6  -4   72.66    5.43
  -6  -6  -3 2537.43   83.58
  -6   6  -3 2577.36   84.47
  -6   6   3 1231.40   41.37
  -6   6   4   37.83    3.21
  -6   6   5 3118.56  101.87
  -6   6   6   82.28    5.17
  -6   6   7 2422.73   80.33
  -6   6   8   32.35    3.88
  -6   6   8   29.16    3.50
  -6   6   8   28.90    2.98
  -6   6   8   25.17    3.06
  -6   6   9 1365.48   46.09
  -6   6   9 1304.95   46.02
  -6   6   9 1315.23   44.96
  -6   6   9 1305.24   45.01
  -6   6  10   19.61    3.94
  -6   6  10   18.16    3.44
  -6   6  10   20.58    2.81
  -6   6  10   20.65    2.97
  -6   6  11  531.82   20.79
  -6   6  11  510.96   20.69
  -6   6  11  498.34   19.26
  -6   6  11  490.52   19.33
  -6   6  12    8.05    3.67
  -6   6  12    1.64    2.84
  -6   6  12    1.37    2.24
  -6   6  12    1.66    2.39
  -6   6  13   38.28    5.02
  -6   6  13   34.50    3.83
  -6   6  13   38.44    4.06
  -6   6  14   64.17    6.32
  -6   6  14   74.50    5.40
  -6   6  14   64.22    5.21
  -6   6  15  628.49   27.02
  -6   6  15  709.16   27.56
  -6   6  15  669.93   25.10
  -6   6  16   -0.28    7.17
  -6   6  16    4.93    4.29
  -6   6  16    4.52    2.66
  -6   6  17 1653.41   55.81
  -6   6  17 1622.94   53.31
  -6   6  18   29.84    5.25
  -6   6  18   29.63    3.73
  -6   6  18   37.21    4.00
  -6   6  19 1309.71   45.48
  -6   6  19 1256.12   43.55
  -6   6  19 1209.81   44.33
  -6   6  19 1278.12   43.39
  -6   6  20    5.71    3.50
  -6   6  20   10.17    3.10
  -6   6  20    9.17    2.41
  -6   6  20   10.23    2.66
  -6   6  20    8.79    2.21
  -6   6  21  738.42   28.25
  -6   6  21  868.63   28.30
  -6   6  21  772.78   28.59
  -6   6  21  835.59   28.46
  -6   6  21  823.85   27.64
  -6   6  22    5.12    1.89
  -6   6  22    3.83    1.56
  -6   6  22    4.85    1.61
  -6   8  -6  161.21    9.40
  -6   8  -5    5.13    3.32
  -6   8  -4 1589.57   54.83
  -6   8  -3  114.60    7.27
  -6   8  -2 3208.45  105.94
  -6   8  -1  105.98    6.64
  -6   8   0 3272.90  107.62
  -6   8   1   45.16    4.25
  -6   8   2 2516.51   83.33
  -6   8   4 1549.76   52.42
  -6   8   5   51.20    4.52
  -6   8   5   42.18    3.91
  -6   8   6  106.13    6.76
  -6   8   6  106.19    6.18
  -6   8   7   13.84    3.03
  -6   8   7   16.90    3.70
  -6   8   7   18.57    2.92
  -6   8   8  381.57   16.30
  -6   8   8  342.06   15.78
  -6   8   8  387.88   15.81
  -6   8   8  394.54   15.60
  -6   8   8  387.45   15.16
  -6   8   8  386.85   15.11
  -6   8   9    2.72    3.49
  -6   8   9    1.70    2.59
  -6   8   9    4.92    2.61
  -6   8   9    4.55    2.58
  -6   8   9    1.56    2.01
  -6   8   9    3.35    2.41
  -6   8  10 1107.73   40.32
  -6   8  10 1011.65   39.82
  -6   8  10 1147.43   39.42
  -6   8  10 1176.18   39.02
  -6   8  10 1106.42   38.52
  -6   8  11    3.47    3.72
  -6   8  11    4.37    2.74
  -6   8  11    7.55    2.84
  -6   8  11    5.64    2.31
  -6   8  11    4.10    2.70
  -6   8  11    6.68    2.56
  -6   8  12 2526.41   87.84
  -6   8  12 2690.73   86.74
  -6   8  12 2514.40   86.77
  -6   8  12 2635.52   86.40
  -6   8  12 2592.72   86.59
  -6   8  13    1.08    3.95
  -6   8  13    2.11    2.59
  -6   8  13    1.78    2.82
  -6   8  13    2.10    2.45
  -6   8  13    4.78    2.67
  -6   8  14 2285.60   73.29
  -6   8  14 2128.77   73.42
  -6   8  14 2217.43   72.99
  -6   8  14 2221.02   73.12
  -6   8  15    1.40    2.83
  -6   8  15    4.25    2.72
  -6   8  15    1.83    2.46
  -6   8  15    2.14    2.70
  -6   8  16  887.02   30.14
  -6   8  16  793.74   30.05
  -6   8  16  861.58   29.84
  -6   8  16  878.24   29.90
  -6   8  17    4.57    3.71
  -6   8  17    2.73    3.93
  -6   8  17    5.86    2.38
  -6   8  17    6.18    2.76
  -6   8  17    3.31    2.33
  -6   8  17    5.15    2.36
  -6   8  18  172.82    9.39
  -6   8  18  202.50    8.79
  -6   8  18  170.66    8.73
  -6   8  18  190.49    8.61
  -6   8  19    8.23    2.98
  -6   8  19    6.51    2.28
  -6   8  19    5.88    2.02
  -6   8  20    1.70    1.40
  -6  10  -6   -1.20    2.80
  -6  10  -5  799.70   29.16
  -6  10  -4   22.71    4.01
  -6  10  -3  711.57   26.56
  -6  10  -2   68.56    5.67
  -6  10  -1  305.16   13.38
  -6  10   0    7.32    3.03
  -6  10   1   10.44    3.14
  -6  10   2   11.04    3.13
  -6  10   3  877.15   31.43
  -6  10   5 1474.60   50.43
  -6  10   6    7.88    2.84
  -6  10   6    5.77    2.87
  -6  10   7 1420.64   50.86
  -6  10   7 1564.93   51.01
  -6  10   8    5.06    2.81
  -6  10   8    2.82    2.62
  -6  10   9 1209.61   43.92
  -6  10   9 1309.81   43.64
  -6  10  10   49.69    4.78
  -6  10  10   47.25    4.49
  -6  10  11  188.59    9.72
  -6  10  11  186.39    8.97
  -6  10  12    7.98    3.45
  -6  10  12    4.42    2.15
  -6  10  13    3.94    3.22
  -6  10  13    4.06    2.08
  -6  10  14   12.32    5.31
  -6  10  14   13.26    3.46
  -6  10  14   17.16    2.49
  -6  10  15  165.94    7.80
  -6  10  15  162.93    6.69
  -6  10  16    7.38    2.48
  -6  12  -2  331.71   12.71
  -6  12  -1   11.28    2.89
  -6  12   0  612.66   22.44
  -6  12   1   22.08    3.60
  -6  12   2  737.15   26.61
  -6  12   3   38.60    4.17
  -6  12   5   15.82    3.40
  -6  12   6   44.61    4.48
  -6  12   7    5.56    3.06
  -5   1   0  192.36    7.01
  -5  -1   0  176.87    6.08
  -5   1   1 2366.17   70.11
  -5  -1   1 2064.76   69.61
  -5   1   2 2093.59   62.73
  -5  -1   2 2040.38   62.63
  -5   1   3 3756.51  122.13
  -5   1   3 3813.80  122.34
  -5  -1   3 3919.19  122.56
  -5   1   4 1273.36   42.46
  -5  -1   4 1357.22   42.97
  -5   1   5 3480.75  116.34
  -5  -1   5 3834.65  116.83
  -5   1   6  460.40   16.59
  -5  -1   6  505.75   17.04
  -5   1   7 2513.83   82.10
  -5  -1   7 2558.59   82.81
  -5  -1   8 2877.57   87.60
  -5  -1   8 2598.53   85.67
  -5   1   9  434.33   15.61
  -5  -1   9  424.38   14.83
  -5  -1   9  465.19   16.88
  -5   1   9  410.41   15.19
  -5  -1   9  459.81   15.99
  -5  -1  10 5234.19  158.24
  -5   1  10 4857.63  156.79
  -5  -1  10 4702.88  155.86
  -5   1  10 4806.16  157.21
  -5   1  10 4805.94  156.31
  -5  -1  10 5081.55  157.00
  -5   1  11   31.81    2.64
  -5   1  11   30.79    3.50
  -5  -1  11   39.07    4.49
  -5  -1  11   32.46    2.30
  -5   1  11   30.19    3.54
  -5  -1  11   36.61    3.28
  -5   1  11   33.26    3.12
  -5   1  12 2858.57   92.53
  -5  -1  12 2749.69   90.60
  -5   1  12 2844.61   91.10
  -5   1  12 2754.84   91.81
  -5  -1  12 2855.86   93.37
  -5   1  12 2820.93   91.31
  -5  -1  12 2750.03   91.61
  -5   1  13  660.26   25.01
  -5   1  13  653.49   23.34
  -5  -1  13  659.45   22.90
  -5   1  13  671.06   24.13
  -5  -1  13  663.17   24.00
  -5  -1  13  659.31   25.55
  -5   1  13  658.74   23.44
  -5   1  14 1456.61   50.78
  -5   1  14 1472.18   49.08
  -5  -1  14 1440.36   48.47
  -5  -1  14 1418.48   51.26
  -5   1  14 1481.19   49.06
  -5  -1  14 1460.83   49.58
  -5  -1  15 1309.89   44.60
  -5   1  15 1384.99   45.37
  -5   1  15 1273.78   46.97
  -5   1  15 1327.49   44.96
  -5   1  16  166.67    7.87
  -5  -1  16  162.95    7.55
  -5   1  16  176.40    8.25
  -5   1  16  148.64    9.33
  -5   1  16  151.59    8.28
  -5   1  16  156.83    7.64
  -5   1  17 2647.02   82.61
  -5   1  17 2440.05   84.28
  -5  -1  17 2435.67   81.58
  -5   1  17 2288.67   82.37
  -5   1  17 2559.22   81.81
  -5   1  18   51.19    4.35
  -5   1  18   52.37    5.67
  -5   1  18   48.05    4.00
  -5   1  19  687.21   26.59
  -5   1  19  741.80   25.97
  -5   1  20  426.45   16.57
  -5   3  -3  338.54   11.76
  -5   3   0 2974.78   95.09
  -5   3   1 1049.46   34.15
  -5  -3   2  193.83    6.55
  -5   3   2  203.35    7.28
  -5   3   3 2297.25   72.90
  -5   3   3 2211.51   73.01
  -5   3   4   33.97    2.50
  -5   3   4   33.36    2.47
  -5   3   5 2718.40   88.41
  -5   3   5 2757.09   88.58
  -5   3   6  388.51   13.99
  -5   3   6  377.49   13.62
  -5   3   7 5031.13  164.37
  -5   3   7 5230.86  164.80
  -5   3   8 2023.00   65.85
  -5   3   8 2006.72   66.42
  -5   3   9 1652.24   54.08
  -5   3   9 1621.77   54.75
  -5   3  10 3988.10  129.06
  -5   3  10 3945.90  128.10
  -5   3  11   27.37    2.65
  -5   3  12 1128.92   38.52
  -5   3  13  457.37   17.51
  -5   3  13  471.36   19.12
  -5   3  14 1024.75   37.71
  -5   3  14 1111.21   39.85
  -5   3  14 1093.01   38.75
  -5   3  14 1163.35   40.40
  -5   3  14 1152.24   38.41
  -5   3  14 1117.17   37.97
  -5   3  15 1052.15   37.53
  -5   3  15 1004.57   37.05
  -5   3  15  968.29   34.82
  -5   3  16  345.84   16.49
  -5   3  16  338.21   16.06
  -5   3  16  348.50   14.16
  -5   3  17  805.47   33.40
  -5   3  17  873.58   31.67
  -5   3  17  892.65   33.34
  -5   3  17  882.50   31.12
  -5   3  18   10.80    4.69
  -5   3  18    5.69    2.53
  -5   3  18    6.20    3.82
  -5   3  18    3.88    3.05
  -5   3  18    3.09    2.46
  -5   3  18    5.54    2.62
  -5   3  19 1366.52   46.81
  -5   3  19 1273.13   47.55
  -5   3  19 1398.80   46.58
  -5   3  20  398.12   17.50
  -5   3  20  432.90   17.03
  -5   3  20  445.09   16.76
  -5   3  21  223.03   10.87
  -5   3  21  250.44   10.83
  -5   3  21  239.05   10.95
  -5   3  22  428.66   15.66
  -5   3  22  400.19   15.62
  -5   3  23   31.12    2.42
  -5  -5 -11  836.05   31.78
  -5  -5  -4 2222.56   73.07
  -5  -5  -3  619.36   21.70
  -5  -5  -2 2541.69   82.42
  -5  -5  -1  842.51   28.10
  -5  -5   0 3007.23   96.63
  -5   5   1 2105.49   72.43
  -5  -5   1 2211.09   71.78
  -5   5   2  954.79   33.89
  -5   5   2 1087.30   34.38
  -5   5   3 2034.32   67.77
  -5   5   3 2113.08   67.97
  -5   5   4   26.47    2.75
  -5   5   4   29.25    2.74
  -5   5   5 1680.92   57.29
  -5   5   5 1768.31   57.16
  -5   5   6 1038.09   35.23
  -5   5   6 1026.53   35.49
  -5   5   7 1787.72   59.84
  -5   5   8 1168.02   40.43
  -5   5   9  267.12   11.87
  -5   5  10 1824.38   61.66
  -5   5  10 1909.22   63.22
  -5   5  11   12.01    2.22
  -5   5  11    9.83    3.10
  -5   5  11   11.96    2.43
  -5   5  11    6.84    2.30
  -5   5  12 2493.41   82.69
  -5   5  12 2400.06   80.70
  -5   5  12 2613.04   82.61
  -5   5  12 2334.06   80.67
  -5   5  13  129.97    8.42
  -5   5  13  110.75    6.66
  -5   5  13  136.70    8.60
  -5   5  13  122.00    6.88
  -5   5  14  689.77   25.60
  -5   5  14  730.23   27.83
  -5   5  14  665.97   25.50
  -5   5  15  404.18   17.74
  -5   5  15  348.49   15.32
  -5   5  15  377.70   17.62
  -5   5  15  369.68   15.47
  -5   5  15  368.17   15.49
  -5   5  16  180.88   13.59
  -5   5  16  222.06   12.32
  -5   5  16  204.28   12.05
  -5   5  16  208.21   10.23
  -5   5  16  209.23   10.22
  -5   5  17  665.98   27.86
  -5   5  17  697.75   25.98
  -5   5  17  698.83   25.90
  -5   5  18   56.90    6.60
  -5   5  18   61.56    5.07
  -5   5  18   62.03    5.84
  -5   5  18   60.96    4.90
  -5   5  19  625.26   24.98
  -5   5  19  631.87   23.57
  -5   5  19  603.93   24.43
  -5   5  19  637.11   23.37
  -5   5  20  236.31   11.28
  -5   5  20  231.88   10.40
  -5   5  20  216.89   11.03
  -5   5  20  227.80   10.61
  -5   5  20  237.80   10.25
  -5   5  21  271.55   12.23
  -5   5  21  293.68   11.90
  -5   5  21  287.02   12.14
  -5   5  21  307.46   11.61
  -5   5  22  790.43   27.63
  -5   5  22  862.10   27.60
  -5   5  22  829.09   27.73
  -5   5  22  751.50   26.78
  -5   7  -6  708.24   26.49
  -5   7  -5  789.88   28.88
  -5   7  -4 1786.85   60.37
  -5   7  -3   11.29    2.83
  -5   7  -2 1242.33   42.68
  -5   7  -1   75.95    4.99
  -5   7   0 1449.09   49.00
  -5   7   1  490.61   18.33
  -5   7   2  561.77   20.48
  -5   7   3 2402.02   79.52
  -5   7   4   53.36    4.23
  -5   7   4   50.37    4.05
  -5   7   4   51.97    3.84
  -5   7   5 1918.00   60.17
  -5   7   5 1744.19   59.76
  -5   7   5 1787.00   59.62
  -5   7   5 1708.53   59.03
  -5   7   6  308.16   13.25
  -5   7   6  325.80   13.42
  -5   7   6  311.19   12.84
  -5   7   6  318.17   13.19
  -5   7   6  310.18   12.40
  -5   7   7  521.55   20.44
  -5   7   7  533.37   19.82
  -5   7   7  545.38   19.56
  -5   7   7  498.93   19.11
  -5   7   7  531.28   20.04
  -5   7   8  735.68   27.74
  -5   7   8  762.66   27.00
  -5   7   8  763.21   26.80
  -5   7   8  718.90   26.17
  -5   7   9  178.46    9.58
  -5   7   9  167.17    9.38
  -5   7   9  174.35    8.61
  -5   7   9  173.30    7.95
  -5   7  10 1333.55   47.04
  -5   7  10 1287.84   46.99
  -5   7  10 1383.74   45.88
  -5   7  10 1296.93   44.73
  -5   7  11    7.95    3.83
  -5   7  11    8.26    3.21
  -5   7  11    7.58    2.55
  -5   7  11    8.89    2.96
  -5   7  12 1239.87   45.13
  -5   7  12 1174.41   44.98
  -5   7  12 1267.73   43.64
  -5   7  12 1277.03   43.79
  -5   7  13  241.52   13.20
  -5   7  13  262.61   11.93
  -5   7  13  258.72   12.10
  -5   7  14  425.66   17.47
  -5   7  14  420.08   17.58
  -5   7  15 1236.24   46.24
  -5   7  15 1289.17   44.53
  -5   7  15 1271.84   44.58
  -5   7  16  251.22   13.13
  -5   7  16  258.37   11.44
  -5   7  16  230.39   11.82
  -5   7  16  244.95   11.36
  -5   7  16  262.46   11.62
  -5   7  17  608.37   24.83
  -5   7  17  662.04   23.48
  -5   7  17  562.79   23.56
  -5   7  17  615.68   23.41
  -5   7  17  632.47   23.32
  -5   7  18    6.43    3.84
  -5   7  18    4.56    2.45
  -5   7  18    3.75    2.48
  -5   7  19  496.29   19.53
  -5   7  19  493.61   18.71
  -5   7  19  500.53   18.45
  -5   7  20  105.30    5.99
  -5   7  20  123.16    5.89
  -5   7  20  118.62    6.23
  -5   7  20  112.25    5.84
  -5   7  20  112.84    5.48
  -5   7  21  186.87    7.41
  -5   7  21  174.90    7.54
  -5   9  -6  368.60   15.77
  -5   9  -5  273.63   12.62
  -5   9  -4 1414.45   49.00
  -5   9  -3  258.13   11.86
  -5   9  -2  872.85   31.51
  -5   9  -1   17.00    3.38
  -5   9   0  358.50   14.86
  -5   9   1  441.21   17.38
  -5   9   2  181.72    8.93
  -5   9   4    1.85    2.63
  -5   9   5  747.07   27.77
  -5   9   5  764.28   27.37
  -5   9   6  341.56   14.92
  -5   9   6  357.05   14.40
  -5   9   7  751.63   28.11
  -5   9   7  752.00   27.20
  -5   9   8  787.76   29.06
  -5   9   8  762.91   27.81
  -5   9   9  279.76   13.36
  -5   9   9  282.13   12.26
  -5   9   9  277.25   12.02
  -5   9  10  869.00   33.35
  -5   9  10  872.94   32.27
  -5   9  10  952.40   32.15
  -5   9  10  900.37   31.85
  -5   9  11    5.33    3.68
  -5   9  11    3.54    2.46
  -5   9  11    5.97    2.35
  -5   9  11    3.01    2.55
  -5   9  12  686.87   24.57
  -5   9  12  616.51   23.98
  -5   9  12  670.89   23.87
  -5   9  13   62.60    6.02
  -5   9  13   74.80    5.66
  -5   9  13   68.60    5.38
  -5   9  13   77.83    5.24
  -5   9  14  138.78    8.82
  -5   9  14  147.44    8.09
  -5   9  14  160.75    7.95
  -5   9  15  565.83   20.28
  -5   9  15  622.92   20.19
  -5   9  16   21.16    3.13
  -5   9  16   21.82    2.81
  -5   9  17  450.38   17.89
  -5   9  17  446.57   17.32
  -5   9  17  502.04   17.29
  -5   9  18   24.23    2.87
  -5   9  18   23.31    2.45
  -5   9  18   21.99    2.19
  -5  11  -5  185.85    8.60
  -5  11  -4  359.88   14.65
  -5  11  -3  141.36    7.65
  -5  11  -2  322.84   13.60
  -5  11  -1   91.23    5.96
  -5  11   0  499.73   19.20
  -5  11   1  433.44   17.11
  -5  11   2  177.97    8.92
  -5  11   5  679.29   24.91
  -5  11   6  101.35    6.31
  -5  11   7  476.68   18.73
  -5  11   7  539.89   19.42
  -5  11   8  232.15   10.41
  -5  11   8  244.00   10.74
  -5  11   9  116.52    6.68
  -5  11   9  125.70    6.84
  -5  11  10  446.77   16.81
  -5  11  10  415.35   16.26
  -5  11  11    3.57    2.75
  -5  11  12  458.63   17.36
  -5  11  13  113.07    5.92
  -4   0   3    4.06    1.36
  -4   0   4   32.60    2.29
  -4   0   5    1.49    2.73
  -4   0   5    1.56    0.98
  -4   0   5    1.63    1.84
  -4   0   6 1468.28   50.20
  -4   0   6 1759.66   51.36
  -4   0   7    1.45    2.82
  -4   0   7    1.83    2.21
  -4   0   7    1.77    1.13
  -4   0   7    1.16    1.83
  -4   0   8 5246.32  165.01
  -4   0   8 4955.57  164.71
  -4   0   8 5165.12  164.44
  -4   0   9    2.04    2.32
  -4   0   9    0.97    1.27
  -4   0   9    2.78    3.40
  -4   0   9    5.20    1.76
  -4   0  11    6.87    2.77
  -4   0  11    1.48    1.34
  -4   0  11    3.99    1.71
  -4   0  12 2837.43   92.20
  -4   0  12 2887.51   93.97
  -4   0  12 2808.39   92.44
  -4   0  13    5.14    2.71
  -4   0  13    0.94    1.46
  -4   0  13    2.46    1.70
  -4   0  14 1068.96   40.80
  -4   0  14 1161.65   39.17
  -4   0  14 1189.67   39.42
  -4   0  15    2.03    1.71
  -4   0  15    7.13    3.43
  -4   0  16   11.24    2.32
  -4   0  16   11.51    3.42
  -4   0  16    6.62    2.10
  -4   0  17    3.23    1.96
  -4   0  17    3.88    2.19
  -4   0  18  665.27   25.01
  -4   0  18  684.93   24.71
  -4   0  19    0.35    2.00
  -4   2  -3   20.63    1.63
  -4   2  -2   14.52    1.40
  -4   2   0 1334.59   42.76
  -4   2   1 3806.00  121.49
  -4   2   2  579.08   18.84
  -4   2   2  556.82   18.94
  -4   2   3 6055.29  193.36
  -4   2   4  255.74    9.12
  -4   2   4  250.49    9.07
  -4   2   4  257.26    9.27
  -4  -2   4  256.39    9.66
  -4   2   5 2347.14   77.86
  -4   2   5 2481.38   77.70
  -4  -2   5 2385.09   78.28
  -4   2   6   34.91    2.77
  -4   2   6   38.07    2.37
  -4   2   6   34.79    2.40
  -4  -2   6   41.61    3.29
  -4  -2   7 2389.70   77.24
  -4   2   7 2455.30   78.05
  -4   2   7 2431.44   78.48
  -4  -2   8  131.27    5.06
  -4   2   8  138.35    5.84
  -4   2   8  132.55    6.35
  -4  -2   8  142.85    5.13
  -4   2   9  176.06    7.18
  -4  -2   9  177.28    6.49
  -4  -2   9  167.36    6.37
  -4  -2   9  179.51    7.87
  -4   2  10    6.58    2.40
  -4  -2  10    3.26    1.01
  -4  -2  11 1617.18   53.29
  -4   2  11 1692.43   55.44
  -4  -2  12  181.85    7.36
  -4   2  12  196.01    9.57
  -4   2  12  193.84    8.26
  -4  -2  13 3602.02  118.04
  -4   2  13 3770.41  119.23
  -4   2  13 3840.45  120.92
  -4   2  13 3497.36  119.17
  -4   2  13 3702.45  118.65
  -4  -2  14    6.05    1.41
  -4   2  14    6.10    1.98
  -4   2  14    4.72    2.70
  -4   2  14    8.57    1.94
  -4   2  15 3304.92  115.88
  -4   2  15 3628.83  114.88
  -4   2  15 3435.09  116.61
  -4   2  15 3573.44  114.73
  -4   2  15 3499.34  114.47
  -4   2  16   12.78    2.65
  -4   2  16    6.55    3.63
  -4   2  16   10.24    2.63
  -4   2  16   10.08    2.69
  -4   2  17 2460.40   78.16
  -4   2  17 2231.14   79.45
  -4   2  17 2164.24   78.05
  -4   2  17 2396.26   77.47
  -4   2  18    0.97    2.05
  -4   2  18   -0.33    3.27
  -4   2  18    6.21    2.81
  -4   2  18    3.01    2.45
  -4   2  19  460.52   19.94
  -4   2  19  562.85   19.98
  -4   2  20   45.77    4.15
  -4   2  20   49.35    4.17
  -4   2  21    6.39    2.25
  -4   2  21    8.10    2.37
  -4   2  21    8.66    2.32
  -4   2  22    4.25    1.86
  -4   4  -1  216.75    8.13
  -4  -4  -1  207.85    7.75
  -4  -4   0  175.97    6.54
  -4   4   0  188.08    7.24
  -4   4   1   13.15    1.80
  -4  -4   1    3.51    0.80
  -4  -4   2  949.36   30.94
  -4   4   2  982.91   31.99
  -4   4   3    0.93    1.66
  -4  -4   3    5.49    0.72
  -4   4   4 1527.27   50.19
  -4   4   5  351.65   12.93
  -4   4   6 3707.33  119.48
  -4   4   6 3709.52  120.26
  -4   4   7    2.47    2.18
  -4   4   7    1.63    1.88
  -4   4   7    1.20    1.30
  -4   4   8 5335.54  170.44
  -4   4   8 5410.28  170.73
  -4   4   8 5102.50  171.44
  -4   4   9   80.44    4.58
  -4   4   9   91.97    5.02
  -4   4   9   87.68    5.65
  -4   4  10 4115.55  132.71
  -4   4  10 4020.18  131.41
  -4   4  11    3.29    1.70
  -4   4  12 1377.09   46.81
  -4   4  13   16.17    3.77
  -4   4  13    9.35    2.23
  -4   4  13   19.26    4.01
  -4   4  13    8.73    2.49
  -4   4  14  383.86   17.31
  -4   4  14  391.31   17.70
  -4   4  14  383.41   15.66
  -4   4  14  383.83   15.78
  -4   4  14  384.54   15.63
  -4   4  15  180.20   10.77
  -4   4  15  181.51    9.06
  -4   4  15  172.31   10.56
  -4   4  15  177.13    9.03
  -4   4  16   64.24    5.10
  -4   4  16   69.97    6.76
  -4   4  16   64.79    6.76
  -4   4  16   64.97    5.14
  -4   4  17   65.10    6.71
  -4   4  17   68.11    6.78
  -4   4  17   64.23    5.23
  -4   4  17   71.24    5.47
  -4   4  17   73.81    5.51
  -4   4  18  706.50   27.49
  -4   4  18  669.36   26.93
  -4   4  18  698.98   26.10
  -4   4  18  700.63   25.97
  -4   4  19   18.75    4.34
  -4   4  19   16.64    3.15
  -4   4  19   14.56    3.74
  -4   4  19   19.05    3.23
  -4   4  20  902.53   31.22
  -4   4  20  929.10   31.08
  -4   4  21    3.78    2.32
  -4   4  21    2.17    2.23
  -4   4  21    2.08    2.14
  -4   4  21    2.80    1.98
  -4   4  22  457.49   15.91
  -4   4  22  423.25   15.91
  -4   4  22  476.31   15.61
  -4  -6 -10    6.77    2.97
  -4  -6  -9 2931.19   98.05
  -4  -6  -8    2.87    2.39
  -4  -6  -7 2059.48   69.36
  -4  -6  -6    3.63    2.04
  -4  -6  -5  731.53   26.13
  -4  -6  -4    3.59    1.74
  -4  -6  -3  859.13   29.36
  -4  -6  -2   82.52    4.17
  -4   6  -1 1481.74   48.00
  -4  -6  -1 1409.09   47.12
  -4   6   0    5.99    1.91
  -4   6   1 3589.68  116.46
  -4   6   2   28.59    2.84
  -4   6   3 3082.81  100.48
  -4   6   4    0.71    1.87
  -4   6   5 2477.48   83.35
  -4   6   5 2574.57   83.12
  -4   6   6   62.89    4.66
  -4   6   6   62.31    4.36
  -4   6   7   66.28    5.03
  -4   6   8   10.25    2.78
  -4   6   8    0.80    1.78
  -4   6   9  198.06   10.21
  -4   6   9  209.02    9.74
  -4   6   9  193.41    9.10
  -4   6  10    3.89    2.90
  -4   6  10   10.04    2.55
  -4   6  10    3.33    2.37
  -4   6  11  914.11   35.66
  -4   6  11  978.53   34.23
  -4   6  11  984.71   34.39
  -4   6  12   11.83    3.75
  -4   6  12    9.52    2.76
  -4   6  12    8.77    3.01
  -4   6  13 2686.97   87.93
  -4   6  13 2414.76   87.77
  -4   6  13 2601.58   85.99
  -4   6  13 2586.15   86.17
  -4   6  14   44.56    5.88
  -4   6  14   37.74    4.26
  -4   6  14   36.45    4.42
  -4   6  15 1964.93   69.43
  -4   6  15 1983.61   67.55
  -4   6  15 2012.43   67.75
  -4   6  16   97.09    8.07
  -4   6  16  106.24    6.85
  -4   6  17 1152.42   43.40
  -4   6  17 1217.03   42.04
  -4   6  18   11.89    4.51
  -4   6  18    8.14    3.33
  -4   6  18    8.26    2.90
  -4   6  19  560.11   22.47
  -4   6  19  585.98   21.83
  -4   6  19  553.57   22.45
  -4   6  19  630.18   21.99
  -4   6  20    0.59    2.52
  -4   6  20    3.43    2.48
  -4   6  20    2.37    2.18
  -4   6  20    3.35    2.03
  -4   6  20    2.02    1.84
  -4   6  21  121.30    5.84
  -4   6  21  117.30    6.01
  -4   6  21  124.40    5.99
  -4   6  21  125.82    5.53
  -4   6  22   10.48    1.38
  -4   6  22   10.05    1.47
  -4   8  -6 2484.77   82.96
  -4   8  -5    5.58    3.00
  -4   8  -4 1147.16   40.05
  -4   8  -3   89.89    5.86
  -4   8  -2 1462.07   49.81
  -4   8  -1   81.31    5.31
  -4   8   0 1212.03   41.61
  -4   8   1   87.11    5.45
  -4   8   2  360.31   14.29
  -4   8   3   94.01    5.99
  -4   8   4 1069.64   36.77
  -4   8   4 1012.66   35.79
  -4   8   5    1.83    2.36
  -4   8   5    2.22    2.17
  -4   8   5    1.03    2.00
  -4   8   6 1537.51   49.61
  -4   8   6 1441.20   48.74
  -4   8   7    2.86    2.48
  -4   8   7    2.39    2.10
  -4   8   7    3.04    2.18
  -4   8   7   -0.54    2.45
  -4   8   8 1989.80   68.57
  -4   8   8 1846.53   68.34
  -4   8   8 2110.34   67.93
  -4   8   8 2059.78   67.39
  -4   8   8 1938.17   66.79
  -4   8   8 2141.06   68.39
  -4   8   9    4.81    3.43
  -4   8   9    2.74    2.80
  -4   8   9    1.08    2.39
  -4   8   9    1.25    2.06
  -4   8   9    1.30    2.12
  -4   8   9    1.52    2.76
  -4   8  10 1558.54   55.64
  -4   8  10 1439.35   55.40
  -4   8  10 1686.12   54.81
  -4   8  10 1668.89   54.36
  -4   8  10 1511.97   53.30
  -4   8  10 1682.19   55.19
  -4   8  11   19.40    4.69
  -4   8  11   23.36    3.43
  -4   8  11   22.14    3.44
  -4   8  11   20.74    2.99
  -4   8  12  820.14   32.94
  -4   8  12  901.01   32.02
  -4   8  12  878.14   31.63
  -4   8  13    6.53    4.09
  -4   8  13    2.33    2.42
  -4   8  13    2.36    2.84
  -4   8  14  453.48   18.24
  -4   8  14  446.34   17.99
  -4   8  14  436.01   18.19
  -4   8  15    5.47    4.16
  -4   8  15    4.99    2.96
  -4   8  15    7.80    3.03
  -4   8  15    1.88    2.47
  -4   8  15   11.44    3.25
  -4   8  16   22.15    4.57
  -4   8  16   24.12    3.73
  -4   8  16   24.61    3.43
  -4   8  16   24.37    3.37
  -4   8  16   25.94    3.73
  -4   8  17   11.70    3.76
  -4   8  17    5.73    2.63
  -4   8  17   11.12    2.73
  -4   8  17    8.26    2.41
  -4   8  17   10.69    2.66
  -4   8  18  286.72   12.62
  -4   8  18  327.64   12.38
  -4   8  18  282.05   12.31
  -4   8  18  299.17   12.12
  -4   8  18  310.28   12.09
  -4   8  19    0.97    1.96
  -4   8  19    3.82    1.70
  -4   8  19    1.62    1.61
  -4  10  -6    6.40    3.24
  -4  10  -5  349.09   14.65
  -4  10  -4   26.34    3.83
  -4  10  -3  149.03    8.04
  -4  10  -2    9.18    3.12
  -4  10  -1  851.34   30.53
  -4  10   0   13.19    3.18
  -4  10   1 1268.76   43.81
  -4  10   2    5.70    2.68
  -4  10   4    5.08    2.78
  -4  10   5 1090.84   37.58
  -4  10   5 1041.35   37.20
  -4  10   6   41.88    4.52
  -4  10   6   35.38    3.91
  -4  10   7  246.68   11.75
  -4  10   7  252.43   11.15
  -4  10   8    7.95    3.31
  -4  10   8    5.74    2.69
  -4  10   9   12.29    3.80
  -4  10   9   12.57    2.94
  -4  10  10   15.40    3.88
  -4  10  10   11.38    2.94
  -4  10  11  298.64   13.56
  -4  10  11  293.09   12.21
  -4  10  12   17.75    3.95
  -4  10  12   14.88    2.76
  -4  10  13  836.28   31.02
  -4  10  13  868.66   29.95
  -4  10  14    8.84    3.41
  -4  10  14    8.85    3.27
  -4  10  14   13.91    2.47
  -4  10  15  639.86   22.63
  -4  10  15  604.47   21.66
  -4  12  -3    0.42    2.45
  -4  12  -2  513.53   19.18
  -4  12  -1   85.92    5.59
  -4  12   0  242.10   10.74
  -4  12   1   13.76    3.29
  -4  12   2    5.62    2.98
  -4  12   4  192.30    9.24
  -4  12   5    9.55    3.16
  -4  12   6  450.47   17.38
  -4  12   7   11.91    3.13
  -3   1  -1 1036.53   33.51
  -3   1   0    4.16    0.54
  -3   1   2  762.18   24.99
  -3  -1   2  779.67   25.18
  -3   1   3 2051.36   66.31
  -3   1   3 2049.67   66.23
  -3  -1   3 2103.85   66.52
  -3   1   5 1702.54   53.11
  -3  -1   5 1647.61   52.71
  -3  -1   5 1608.14   52.63
  -3   1   5 1638.82   53.33
  -3  -1   5 1656.65   53.82
  -3  -1   6 4535.01  145.97
  -3  -1   7    4.54    0.99
  -3  -1   7    2.64    0.91
  -3  -1   7    3.49    1.76
  -3  -1   8 4084.59  120.70
  -3   1   8 3752.77  119.99
  -3  -1   8 3716.85  118.95
  -3  -1   8 3600.61  118.91
  -3  -1   8 3642.59  119.58
  -3  -1   9  684.58   22.81
  -3   1   9  687.83   23.98
  -3  -1   9  660.41   22.78
  -3   1   9  670.01   23.13
  -3  -1   9  717.35   24.63
  -3  -1   9  658.35   23.37
  -3   1   9  711.46   23.42
  -3   1  10 1792.82   58.60
  -3  -1  10 1771.30   57.18
  -3  -1  10 1724.97   57.17
  -3   1  10 1779.79   57.59
  -3  -1  10 1813.91   59.19
  -3  -1  10 1722.91   57.80
  -3   1  10 1720.78   57.48
  -3   1  11 1929.03   63.57
  -3  -1  11 1946.33   61.98
  -3   1  11 1934.83   62.38
  -3  -1  11 1934.43   64.10
  -3   1  11 1807.73   62.31
  -3  -1  11 1890.53   62.66
  -3   1  11 1863.93   62.08
  -3   1  12  631.28   23.50
  -3  -1  12  603.62   23.74
  -3  -1  12  620.54   21.71
  -3   1  12  644.89   22.27
  -3   1  12  621.38   21.87
  -3   1  13 1543.50   54.55
  -3  -1  13 1585.15   52.56
  -3   1  13 1605.74   53.13
  -3   1  13 1555.49   52.51
  -3  -1  13 1667.54   55.05
  -3   1  14  120.75    6.31
  -3  -1  14  107.87    5.71
  -3   1  14  120.36    7.64
  -3   1  14  117.90    5.85
  -3   1  15 1485.92   54.00
  -3  -1  15 1593.79   52.05
  -3   1  15 1625.20   52.75
  -3   1  15 1569.01   52.30
  -3   1  15 1557.15   52.45
  -3   1  15 1537.72   52.41
  -3  -1  15 1466.27   51.96
  -3   1  16  830.61   29.57
  -3  -1  16  795.89   28.77
  -3   1  16  800.16   30.76
  -3   1  16  831.39   29.31
  -3   1  16  845.90   29.35
  -3  -1  16  779.86   28.79
  -3   1  17  521.72   20.02
  -3  -1  17  486.92   19.07
  -3   1  17  511.72   19.64
  -3   1  18 1112.07   38.95
  -3   1  18 1125.08   38.52
  -3  -1  18 1052.12   37.89
  -3   1  19   36.70    3.98
  -3   1  20  996.88   34.90
  -3   1  21   83.34    5.08
  -3   1  21   93.57    5.21
  -3   3  -2 2598.22   83.42
  -3   3  -1 3558.03  113.98
  -3  -3   0  769.47   25.82
  -3   3   0  833.73   26.24
  -3  -3   1 2224.50   72.60
  -3   3   1 2383.42   73.22
  -3   3   2  927.40   29.77
  -3  -3   2  893.96   29.03
  -3   3   3 2102.94   64.27
  -3  -3   3 1946.79   63.45
  -3   3   4 1605.64   51.18
  -3   3   4 1632.06   51.08
  -3  -3   4 1547.11   50.22
  -3   3   5  523.22   17.78
  -3  -3   5  518.01   16.91
  -3   3   6 4431.56  138.15
  -3   3   6 4468.78  138.09
  -3  -3   6 4197.13  137.17
  -3   3   7  202.18    8.51
  -3   3   7  193.65    7.63
  -3  -3   7  188.18    6.78
  -3   3   7  194.28    7.69
  -3   3   8 5386.82  172.33
  -3  -3   8 5252.87  171.44
  -3   3   8 5501.04  172.36
  -3   3   8 5500.49  173.21
  -3  -3   9  753.51   25.10
  -3   3   9  780.83   26.06
  -3   3   9  736.24   25.95
  -3   3  10  780.73   27.46
  -3  -3  10  804.00   26.61
  -3   3  11 1740.29   58.14
  -3  -3  11 1700.16   55.58
  -3   3  11 1679.18   56.56
  -3   3  12   51.58    4.78
  -3   3  12   44.33    3.56
  -3  -3  12   48.89    2.95
  -3   3  12   38.09    3.15
  -3   3  13 1374.59   47.55
  -3   3  13 1338.13   45.69
  -3   3  13 1337.05   45.79
  -3   3  13 1317.53   45.66
  -3   3  14   10.84    4.04
  -3   3  14   12.57    3.88
  -3   3  14   12.95    2.67
  -3   3  14   15.09    2.88
  -3   3  15  993.36   37.13
  -3   3  15  955.82   37.45
  -3   3  15 1040.77   36.06
  -3   3  15 1028.19   35.96
  -3   3  16  301.74   14.48
  -3   3  16  310.75   15.20
  -3   3  16  298.76   13.42
  -3   3  16  299.66   13.45
  -3   3  16  307.68   13.41
  -3   3  17  405.88   19.39
  -3   3  17  462.65   18.38
  -3   3  17  451.04   17.99
  -3   3  18  664.66   26.90
  -3   3  18  743.26   26.53
  -3   3  19   70.78    5.73
  -3   3  19   71.47    5.36
  -3   3  19   78.65    5.58
  -3   3  20  353.37   14.13
  -3   3  20  346.86   13.83
  -3   3  21  237.77   10.24
  -3   3  21  214.28   10.05
  -3   3  21  244.01   10.03
  -3   3  22  415.31   15.22
  -3   3  22  386.87   14.98
  -3   3  22  435.17   15.01
  -3  -5 -12  208.41   11.00
  -3  -5 -11 1592.71   55.52
  -3  -5 -10 1022.99   37.02
  -3  -5  -9  742.48   27.56
  -3  -5  -8 1653.55   56.17
  -3  -5  -7  135.93    7.08
  -3  -5  -6 1458.22   49.11
  -3  -5  -5  187.76    8.12
  -3  -5  -4 2935.86   95.28
  -3  -5  -3 1908.94   62.53
  -3   5  -3 1918.92   62.43
  -3  -5  -2  644.85   21.85
  -3   5  -2  640.29   22.09
  -3  -5  -1 2131.82   70.48
  -3   5  -1 2251.73   71.03
  -3  -5   0   12.67    1.30
  -3   5   0    7.62    1.81
  -3   5   1 2493.94   79.63
  -3  -5   1 2423.63   78.73
  -3   5   2  187.15    7.80
  -3  -5   2  188.15    6.96
  -3   5   3 1179.74   38.12
  -3  -5   3 1114.33   37.01
  -3   5   4 1342.43   44.72
  -3   5   5  201.42    8.52
  -3   5   6 2624.83   85.24
  -3   5   7  211.59    9.19
  -3   5   7  212.30    8.71
  -3   5   7  226.24   10.05
  -3   5   8 2109.26   70.69
  -3   5   8 2063.62   69.14
  -3   5   8 2153.81   69.70
  -3   5   9  351.90   15.24
  -3   5   9  372.29   14.43
  -3   5   9  357.09   13.85
  -3   5  10 1003.89   36.09
  -3   5  10  974.02   34.29
  -3   5  10 1037.28   35.02
  -3   5  10  977.31   34.52
  -3   5  10  987.80   34.71
  -3   5  11 1121.08   38.78
  -3   5  11 1053.80   38.84
  -3   5  11 1061.53   37.05
  -3   5  11 1058.46   37.25
  -3   5  11 1065.64   37.54
  -3   5  12  127.47    8.28
  -3   5  12  119.09    6.72
  -3   5  12  122.24    6.99
  -3   5  12  126.79    7.26
  -3   5  13  985.29   36.01
  -3   5  13  939.75   34.11
  -3   5  13  969.92   36.39
  -3   5  13  943.55   34.33
  -3   5  13  973.84   34.65
  -3   5  14  237.19   11.40
  -3   5  14  240.65   13.29
  -3   5  14  255.80   13.25
  -3   5  14  259.22   11.96
  -3   5  15  579.69   25.18
  -3   5  15  590.62   23.08
  -3   5  15  603.06   24.91
  -3   5  15  615.89   23.48
  -3   5  16  629.78   25.56
  -3   5  16  583.80   23.68
  -3   5  16  646.52   24.17
  -3   5  17  272.80   13.99
  -3   5  17  278.37   12.77
  -3   5  17  281.56   12.84
  -3   5  18  378.64   16.91
  -3   5  18  380.92   16.10
  -3   5  18  397.13   16.22
  -3   5  19    2.52    3.06
  -3   5  19    5.32    3.07
  -3   5  19    2.53    2.55
  -3   5  19    3.17    2.58
  -3   5  20  755.74   28.62
  -3   5  20  807.68   28.42
  -3   5  20  777.69   28.57
  -3   5  20  839.48   28.32
  -3   5  21  180.65    8.33
  -3   5  21  190.99    8.37
  -3   5  21  188.59    8.50
  -3   5  21  207.01    8.26
  -3   5  22  344.22   12.16
  -3   5  22  321.23   12.11
  -3  -7  -9  623.50   24.10
  -3  -7  -8 2005.71   67.92
  -3  -7  -7   69.20    5.04
  -3  -7  -6 1402.12   46.36
  -3   7  -6 1302.33   46.05
  -3   7  -5  905.53   31.85
  -3   7  -4 1080.29   37.29
  -3   7  -3 1020.57   35.22
  -3   7  -2  420.57   16.25
  -3   7  -2  448.66   16.48
  -3   7  -1 1123.31   38.17
  -3   7  -1 1110.01   38.14
  -3   7   0   11.58    2.38
  -3   7   0   15.63    2.50
  -3   7   1 2495.89   78.68
  -3   7   1 2292.55   78.16
  -3   7   2  419.91   16.12
  -3   7   3 1755.54   56.94
  -3   7   3 1650.76   56.19
  -3   7   4 1081.62   36.63
  -3   7   4 1007.44   35.78
  -3   7   4 1092.30   36.75
  -3   7   5   56.25    4.68
  -3   7   5   58.23    4.47
  -3   7   5   69.08    4.43
  -3   7   5   62.04    4.60
  -3   7   5   54.53    3.86
  -3   7   6  993.34   35.75
  -3   7   6 1028.76   35.29
  -3   7   6 1016.68   34.87
  -3   7   6  951.59   34.10
  -3   7   6 1034.48   35.37
  -3   7   7   95.94    6.64
  -3   7   7  100.75    5.90
  -3   7   7   99.39    5.41
  -3   7   7  106.91    6.40
  -3   7   8 1102.94   39.99
  -3   7   8 1147.15   38.88
  -3   7   8 1062.94   37.71
  -3   7   8 1156.64   39.34
  -3   7   9  305.29   14.50
  -3   7   9  328.71   14.00
  -3   7   9  339.77   13.59
  -3   7   9  288.22   12.23
  -3   7   9  323.46   13.93
  -3   7  10  491.15   21.12
  -3   7  10  534.60   19.99
  -3   7  10  494.30   18.51
  -3   7  11 1160.34   43.06
  -3   7  11 1110.12   43.19
  -3   7  11 1263.52   42.03
  -3   7  12   91.53    7.61
  -3   7  12  104.18    6.72
  -3   7  13 1296.32   48.19
  -3   7  13 1352.00   46.89
  -3   7  13 1344.37   47.29
  -3   7  14   14.49    4.58
  -3   7  14   11.79    3.19
  -3   7  14   11.38    3.51
  -3   7  15  451.64   20.51
  -3   7  15  502.71   19.52
  -3   7  15  473.68   19.61
  -3   7  16  293.54   12.81
  -3   7  16  295.41   13.16
  -3   7  17  177.63   10.23
  -3   7  17  205.48    9.60
  -3   7  17  193.15    9.64
  -3   7  18  481.82   19.06
  -3   7  18  487.97   18.61
  -3   7  18  468.57   18.50
  -3   7  18  499.11   18.56
  -3   7  19   20.76    3.00
  -3   7  19   24.53    3.19
  -3   7  19   23.58    2.82
  -3   7  19   26.22    2.84
  -3   7  20  361.81   13.82
  -3   7  20  380.63   13.44
  -3   9  -7    5.61    3.09
  -3   9  -6 1533.41   52.48
  -3   9  -5  363.63   15.05
  -3   9  -4 1229.93   42.62
  -3   9  -3  535.02   20.40
  -3   9  -2  371.10   15.07
  -3   9  -1  734.36   26.69
  -3   9   0   15.45    2.96
  -3   9   1  692.33   25.21
  -3   9   2  384.62   15.34
  -3   9   4 1111.27   38.57
  -3   9   5  250.10   11.00
  -3   9   6 1345.95   46.65
  -3   9   6 1313.09   45.36
  -3   9   7    4.15    3.48
  -3   9   7    1.23    2.36
  -3   9   8  957.97   35.64
  -3   9   8  969.47   33.87
  -3   9   9  154.21    9.55
  -3   9   9  179.63    9.02
  -3   9   9  157.13    7.99
  -3   9   9  146.77    7.80
  -3   9  10  370.01   17.49
  -3   9  10  451.04   17.30
  -3   9  10  424.98   16.43
  -3   9  10  368.86   15.62
  -3   9  10  437.46   17.63
  -3   9  11  525.57   19.82
  -3   9  11  478.85   18.87
  -3   9  11  504.24   19.92
  -3   9  12  102.02    7.83
  -3   9  12  111.80    7.12
  -3   9  12  123.36    6.96
  -3   9  12  121.47    7.68
  -3   9  13  671.42   23.55
  -3   9  13  587.26   23.02
  -3   9  13  626.22   22.76
  -3   9  13  648.73   23.52
  -3   9  14   27.68    3.69
  -3   9  14   28.40    3.76
  -3   9  14   29.45    3.44
  -3   9  15  346.71   15.81
  -3   9  15  418.59   15.69
  -3   9  15  369.11   15.37
  -3   9  15  399.44   15.13
  -3   9  16  440.55   16.70
  -3   9  16  395.36   15.97
  -3   9  16  426.91   15.80
  -3   9  17  165.28    7.43
  -3   9  17  153.12    7.13
  -3   9  17  161.52    6.91
  -3  11  -6  271.14   11.43
  -3  11  -5   28.13    3.72
  -3  11  -4  416.65   16.36
  -3  11  -3  702.08   25.57
  -3  11  -2  102.05    6.22
  -3  11  -1  582.36   21.76
  -3  11   0    2.53    2.65
  -3  11   1  466.89   18.07
  -3  11   2  103.15    6.33
  -3  11   4  394.05   15.74
  -3  11   5  125.37    6.94
  -3  11   5  140.20    7.37
  -3  11   6  498.86   19.64
  -3  11   6  543.12   19.83
  -3  11   7   52.27    4.62
  -3  11   7   51.86    4.39
  -3  11   8  625.10   23.49
  -3  11   8  635.81   23.05
  -3  11   9  179.36    9.09
  -3  11   9  186.85    8.50
  -3  11  10  283.72   12.31
  -3  11  11  298.78   12.59
  -3  11  12   56.92    4.41
  -3  11  13  272.82   10.85
  -2   0   1    1.69    0.62
  -2   0   1    3.12    1.46
  -2   0   3    1.39    1.30
  -2   0   5    4.40    0.91
  -2   0   5    2.79    1.65
  -2   0   5    0.95    0.90
  -2   0   5    0.37    1.59
  -2   0   5    0.82    1.42
  -2   0   6 3955.19  128.75
  -2   0   6 4228.23  128.42
  -2   0   6 3826.73  128.42
  -2   0   7    2.71    1.12
  -2   0   7    1.60    1.85
  -2   0   7    0.47    1.01
  -2   0   7    3.41    2.02
  -2   0   7    1.96    1.47
  -2   0   8 7144.93  219.79
  -2   0   8 6970.80  220.28
  -2   0   8 6569.72  219.48
  -2   0   9    2.56    1.32
  -2   0   9    2.34    1.47
  -2   0   9    2.13    2.23
  -2   0  10   69.56    4.85
  -2   0  10   68.57    3.73
  -2   0  10   72.85    3.78
  -2   0  10   66.98    3.75
  -2   0  11    2.66    1.49
  -2   0  11    2.43    1.55
  -2   0  12 1009.62   33.80
  -2   0  12  931.89   34.99
  -2   0  12 1007.25   33.72
  -2   0  13    5.47    2.97
  -2   0  13    5.20    1.74
  -2   0  14 2328.40   77.92
  -2   0  14 2303.08   76.57
  -2   0  15    1.73    2.71
  -2   0  15    1.10    1.68
  -2   0  15    0.09    1.85
  -2   0  15    2.37    2.23
  -2   0  16 1768.72   59.00
  -2   0  16 1771.31   58.72
  -2   0  16 1682.80   58.77
  -2   0  17    1.83    2.00
  -2   0  17   -0.41    2.44
  -2   0  18 1613.48   56.02
  -2   0  18 1668.64   55.92
  -2   0  19    1.87    2.34
  -2   0  20  889.47   31.35
  -2   0  21    0.47    1.81
  -2   2  -4  148.32    5.07
  -2   2  -2   54.55    2.29
  -2   2   0  708.39   23.12
  -2   2   2  381.60   12.25
  -2   2   2  350.32   12.31
  -2  -2   2  362.51   11.85
  -2  -2   3  373.24   12.21
  -2   2   3  377.78   12.71
  -2   2   3  370.39   12.66
  -2   2   4  928.70   30.21
  -2  -2   4  919.64   29.76
  -2   2   5  225.03    8.14
  -2  -2   5  217.52    7.46
  -2   2   5  231.04    8.20
  -2  -2   5  235.23    7.76
  -2   2   6   25.65    2.05
  -2  -2   6   29.24    1.43
  -2  -2   6   28.58    1.62
  -2   2   6   26.34    2.03
  -2  -2   7 2821.00   91.21
  -2   2   7 2900.17   91.94
  -2  -2   7 2844.32   91.43
  -2   2   7 2864.03   91.75
  -2  -2   8  374.01   12.93
  -2   2   8  390.95   14.39
  -2   2   8  382.87   13.64
  -2  -2   8  383.91   13.18
  -2   2   8  375.61   13.42
  -2  -2   9 7003.24  225.38
  -2   2   9 7209.27  227.13
  -2  -2  10   27.67    2.01
  -2  -2  10   28.84    2.25
  -2   2  10   31.21    3.57
  -2   2  10   28.75    2.42
  -2   2  11 5866.48  188.90
  -2  -2  11 5802.97  186.66
  -2  -2  11 6103.32  187.09
  -2   2  11 5601.43  186.80
  -2  -2  12   28.18    2.33
  -2   2  12   31.48    3.85
  -2  -2  12   39.10    2.83
  -2   2  12   30.56    2.48
  -2   2  13 2102.57   67.88
  -2   2  13 1988.68   69.19
  -2  -2  13 2009.89   66.59
  -2  -2  14    3.62    1.42
  -2   2  14    3.38    2.00
  -2   2  14    2.24    2.77
  -2   2  14    3.90    2.18
  -2   2  14    8.00    2.52
  -2   2  14    2.82    2.31
  -2   2  15 1009.04   38.08
  -2   2  15 1103.16   36.95
  -2   2  15 1073.98   36.80
  -2   2  15 1075.97   36.88
  -2   2  16   10.77    3.54
  -2   2  16   16.33    2.95
  -2   2  16   17.15    3.05
  -2   2  16   11.41    3.17
  -2  -2  16   14.86    2.82
  -2   2  17   10.61    2.79
  -2   2  17   10.53    3.03
  -2   2  17    9.36    2.95
  -2  -2  17    9.63    2.66
  -2   2  18    2.17    2.71
  -2   2  18    5.96    2.87
  -2  -2  18    6.44    2.52
  -2   2  19  470.67   18.62
  -2   2  20   52.85    4.31
  -2   2  21  819.43   28.26
  -2   2  21  874.61   28.30
  -2   2  22   12.33    1.93
  -2   2  22   13.54    1.99
  -2   4  -4 1872.20   60.52
  -2   4  -3  485.33   16.41
  -2  -4  -3  474.40   16.59
  -2   4  -2  609.47   20.41
  -2  -4  -2  598.16   20.27
  -2  -4  -1   38.20    2.12
  -2   4  -1   40.19    2.61
  -2   4   0 2504.09   77.12
  -2  -4   0 2315.52   76.53
  -2   4   1    2.37    1.58
  -2  -4   1    1.06    0.83
  -2  -4   2 5272.79  170.96
  -2   4   2 5511.57  171.66
  -2  -4   3  134.56    5.38
  -2   4   3  143.65    6.02
  -2   4   3  141.95    5.57
  -2  -4   4 9999.00  318.67
  -2   4   5  214.04    8.23
  -2  -4   5  216.24    7.68
  -2  -4   7    1.58    0.91
  -2   4   7    0.34    1.40
  -2   4   8 2826.07   87.84
  -2   4   8 2785.26   88.92
  -2   4   8 2670.21   87.52
  -2  -4   8 2609.08   86.57
  -2   4   9   15.85    2.15
  -2   4   9   18.59    2.56
  -2  -4   9   14.98    1.49
  -2   4  10   88.09    5.01
  -2  -4  10   89.66    4.20
  -2   4  10   90.45    5.24
  -2  -4  11    6.42    1.40
  -2   4  11    9.11    3.20
  -2   4  11    6.84    1.97
  -2   4  12  192.97   10.45
  -2   4  12  182.16    8.74
  -2   4  12  187.50   10.08
  -2   4  12  185.63    9.17
  -2   4  13   26.81    4.37
  -2   4  13   23.76    3.10
  -2   4  13   25.45    4.67
  -2   4  13   25.65    3.55
  -2   4  14 1221.55   44.08
  -2   4  14 1204.43   44.56
  -2   4  14 1174.62   42.40
  -2   4  14 1213.75   42.68
  -2   4  14 1260.54   42.99
  -2   4  15   58.03    6.31
  -2   4  15   53.74    6.10
  -2   4  15   51.04    4.64
  -2   4  15   52.72    4.93
  -2   4  15   60.87    5.29
  -2   4  16 1947.08   66.41
  -2   4  16 1833.40   66.97
  -2   4  16 1873.13   65.25
  -2   4  16 1951.07   65.39
  -2   4  16 1941.12   65.41
  -2   4  17   13.93    4.29
  -2   4  17   15.20    3.34
  -2   4  18 1993.20   67.95
  -2   4  18 2012.15   67.91
  -2   4  19   15.64    3.40
  -2   4  19   21.34    3.44
  -2   4  19   18.51    3.34
  -2   4  20  669.53   24.42
  -2   4  20  712.78   24.36
  -2   4  21   10.00    2.28
  -2   4  21    8.35    2.01
  -2   4  21    9.42    2.15
  -2   4  21   11.62    2.22
  -2   4  22   73.48    3.74
  -2   4  22   60.96    3.46
  -2   4  22   68.68    3.44
  -2  -6 -11 1135.54   40.90
  -2  -6 -10   24.23    3.65
  -2  -6  -9  280.77   12.67
  -2  -6  -8    3.08    2.11
  -2  -6  -7  835.24   29.74
  -2  -6  -6  185.13    8.45
  -2  -6  -5 2749.44   89.88
  -2  -6  -4    5.62    1.53
  -2   6  -3 2794.27   91.17
  -2  -6  -3 2820.15   91.14
  -2  -6  -2   35.45    2.53
  -2   6  -2   32.53    2.88
  -2   6  -1 3495.61  109.72
  -2  -6  -1 3306.42  109.09
  -2   6   0   95.63    5.03
  -2  -6   0   95.22    4.42
  -2   6   1 2949.09   94.84
  -2  -6   1 2887.96   94.05
  -2   6   2   16.34    2.41
  -2   6   3  353.56   13.61
  -2   6   4   34.90    3.23
  -2   6   5  403.46   15.48
  -2   6   7 1043.15   36.59
  -2   6   7 1060.27   35.83
  -2   6   8   50.91    3.65
  -2   6   8   56.67    5.15
  -2   6   8   56.04    4.50
  -2   6   8   53.05    4.14
  -2   6   8   51.48    3.95
  -2   6   8   56.63    4.49
  -2   6   9 2493.74   81.68
  -2   6   9 2435.50   81.48
  -2   6   9 2420.43   83.19
  -2   6   9 2453.93   81.10
  -2   6   9 2493.44   81.96
  -2   6  10   55.32    4.47
  -2   6  10   52.17    4.34
  -2   6  10   50.97    4.02
  -2   6  10   44.29    5.16
  -2   6  10   50.50    4.56
  -2   6  11 3413.83  107.33
  -2   6  11 3349.87  107.11
  -2   6  11 3246.34  106.74
  -2   6  12   87.74    7.51
  -2   6  12   89.13    5.83
  -2   6  12   95.78    6.39
  -2   6  13 2181.28   74.03
  -2   6  13 1983.74   74.10
  -2   6  13 2095.50   71.98
  -2   6  13 2217.10   72.56
  -2   6  13 2181.07   72.78
  -2   6  14   25.83    5.15
  -2   6  14   23.39    4.85
  -2   6  14   22.57    3.37
  -2   6  14   30.97    4.26
  -2   6  14   24.13    4.12
  -2   6  15  741.78   30.40
  -2   6  15  790.85   29.37
  -2   6  15  800.98   29.74
  -2   6  16   34.14    5.34
  -2   6  16   26.98    3.96
  -2   6  16   31.12    4.48
  -2   6  17    5.43    3.99
  -2   6  17    4.63    3.07
  -2   6  18    2.87    3.24
  -2   6  18    1.96    2.94
  -2   6  18    3.90    2.57
  -2   6  19  186.88    9.25
  -2   6  19  202.63    9.08
  -2   6  20   12.91    2.46
  -2   6  20   13.60    2.34
  -2   6  20   15.40    2.37
  -2   6  20   11.93    2.19
  -2   6  21  589.76   20.15
  -2   6  21  580.50   20.18
  -2   8  -7    0.95    2.64
  -2   8  -6 1306.20   44.80
  -2   8  -5   12.95    2.99
  -2   8  -4   42.49    3.91
  -2   8  -3   13.79    2.74
  -2   8  -2  260.05   11.09
  -2   8  -1   29.53    3.21
  -2   8  -1   26.54    3.21
  -2   8   0 1545.65   51.69
  -2   8   0 1507.73   51.30
  -2   8   1  108.27    6.18
  -2   8   1  104.13    5.85
  -2   8   2 2436.18   80.87
  -2   8   3    6.89    2.47
  -2   8   3   11.03    2.52
  -2   8   4 1919.57   69.51
  -2   8   4 2132.56   69.54
  -2   8   4 2164.42   69.20
  -2   8   4 2049.30   68.47
  -2   8   5    2.98    2.49
  -2   8   5    4.16    2.54
  -2   8   5    3.07    2.12
  -2   8   5    3.95    2.12
  -2   8   5    1.83    2.38
  -2   8   6 1694.45   62.81
  -2   8   6 1851.77   62.52
  -2   8   6 1938.52   62.16
  -2   8   6 1760.09   61.12
  -2   8   6 1958.53   62.81
  -2   8   7    3.25    2.78
  -2   8   7    8.00    2.46
  -2   8   7    5.52    2.34
  -2   8   7    4.39    2.86
  -2   8   8  820.38   32.69
  -2   8   8  859.32   32.24
  -2   8   8  957.67   31.99
  -2   8   8  806.55   30.43
  -2   8   8  967.03   32.68
  -2   8   9   21.18    4.24
  -2   8   9   24.57    3.77
  -2   8   9   27.82    3.21
  -2   8   9   25.83    4.37
  -2   8  10  138.78    9.29
  -2   8  10  165.06    8.77
  -2   8  10  134.36    7.11
  -2   8  10  165.80    9.26
  -2   8  11   20.92    4.71
  -2   8  11   30.19    3.99
  -2   8  11   28.39    4.44
  -2   8  12  115.86    7.40
  -2   8  12  114.06    7.85
  -2   8  13   11.26    3.44
  -2   8  14  914.85   36.21
  -2   8  14 1040.25   35.66
  -2   8  15    3.60    3.92
  -2   8  15    4.46    2.63
  -2   8  15    4.79    2.97
  -2   8  16  940.06   34.05
  -2   8  16  990.59   33.63
  -2   8  16  870.84   33.47
  -2   8  16  925.01   33.30
  -2   8  16  998.70   33.72
  -2   8  17    3.87    2.86
  -2   8  17    2.27    2.42
  -2   8  17    2.07    2.24
  -2   8  17    3.65    2.19
  -2   8  17    3.91    2.26
  -2   8  18  692.91   22.30
  -2   8  18  626.96   22.10
  -2   8  18  690.48   22.21
  -2   8  19   15.99    1.92
  -2   8  19   20.68    1.83
  -2  10  -7  131.60    7.29
  -2  10  -6    6.55    2.91
  -2  10  -5  812.43   29.18
  -2  10  -4   58.97    4.75
  -2  10  -3 1387.29   47.44
  -2  10  -2    1.85    2.45
  -2  10  -1 1203.08   41.60
  -2  10   0    1.67    2.50
  -2  10   1  715.07   26.04
  -2  10   2   18.11    3.09
  -2  10   3   89.54    6.00
  -2  10   4    7.36    3.14
  -2  10   4    3.15    2.71
  -2  10   5  154.42    8.57
  -2  10   5  150.35    7.86
  -2  10   6    4.86    3.30
  -2  10   6    4.18    2.56
  -2  10   7  682.49   26.83
  -2  10   7  725.50   25.74
  -2  10   8   10.07    3.86
  -2  10   8   14.02    2.92
  -2  10   9 1181.05   42.73
  -2  10   9 1185.49   41.37
  -2  10   9 1228.06   41.18
  -2  10  10    7.80    3.93
  -2  10  10   11.73    2.76
  -2  10  10    6.70    2.51
  -2  10  11 1031.71   38.80
  -2  10  11 1132.22   37.90
  -2  10  12    9.83    3.57
  -2  10  12    5.07    2.46
  -2  10  13  742.55   22.37
  -2  10  13  783.16   21.41
  -2  10  14    6.85    2.06
  -2  10  15  326.21   12.55
  -2  12  -4  150.24    7.37
  -2  12  -3   38.77    3.94
  -2  12  -2   32.61    3.78
  -2  12  -1    6.73    2.93
  -2  12   0  317.22   13.06
  -2  12   1    4.65    2.87
  -2  12   2  862.80   30.53
  -2  12   4 1236.72   42.49
  -2  12   5    5.46    2.98
  -2  12   6  875.32   30.75
  -1   1  -2   67.50    2.34
  -1   1   1  243.03    7.99
  -1  -1   1  229.62    7.73
  -1   1   3  364.02   12.48
  -1  -1   3  363.97   12.18
  -1  -1   3  401.60   12.35
  -1  -1   4 4122.57  132.12
  -1  -1   5 1429.31   43.74
  -1   1   5 1359.67   43.12
  -1   1   5 1255.76   42.82
  -1  -1   5 1376.56   42.82
  -1  -1   5 1367.86   42.92
  -1  -1   5 1210.93   43.17
  -1  -1   6  807.22   25.40
  -1  -1   6  761.32   24.29
  -1   1   6  776.41   25.01
  -1  -1   6  718.81   24.35
  -1   1   6  707.63   24.21
  -1  -1   6  713.29   24.64
  -1  -1   7 2549.95   76.97
  -1   1   7 2381.12   76.49
  -1  -1   7 2357.10   75.75
  -1  -1   7 2375.63   75.69
  -1   1   7 2284.13   75.55
  -1  -1   7 2267.94   76.06
  -1  -1   8  139.73    6.56
  -1   1   8  124.70    5.99
  -1  -1   8  122.89    5.10
  -1  -1   8  132.17    5.29
  -1   1   8  115.28    5.05
  -1  -1   8  117.03    5.46
  -1  -1   9 3142.56   97.96
  -1  -1   9 2957.89   99.12
  -1   1   9 3045.73   98.91
  -1   1   9 3033.03   98.08
  -1  -1   9 3049.42   97.76
  -1   1   9 2953.72   97.57
  -1   1  10  317.91   12.07
  -1  -1  10  314.47   11.74
  -1  -1  10  323.92   11.95
  -1   1  10  319.46   13.00
  -1  -1  10  308.75   13.12
  -1   1  10  317.67   11.54
  -1  -1  11  845.04   29.01
  -1   1  11  820.40   27.86
  -1  -1  11  811.62   27.40
  -1  -1  11  813.51   27.62
  -1   1  11  761.52   28.66
  -1   1  11  769.08   26.97
  -1  -1  12 1921.33   58.74
  -1  -1  12 1692.02   56.92
  -1   1  12 1768.66   57.50
  -1  -1  12 1716.07   57.18
  -1   1  12 1755.96   56.59
  -1   1  13  239.29   11.73
  -1  -1  13  254.90   10.45
  -1   1  13  258.71   10.94
  -1   1  14  998.06   37.09
  -1   1  14 1095.88   36.40
  -1  -1  14 1041.87   35.63
  -1   1  14 1070.07   36.12
  -1   1  14 1048.12   36.10
  -1   1  14  999.95   36.14
  -1  -1  14  956.25   35.76
  -1   1  15   86.04    6.38
  -1  -1  15   83.91    5.16
  -1   1  15   84.97    5.70
  -1   1  15   80.49    5.54
  -1  -1  15   77.99    5.09
  -1   1  15   80.62    5.54
  -1   1  15   82.43    5.70
  -1  -1  15   87.27    5.63
  -1   1  16 1029.06   35.83
  -1  -1  16  961.84   34.83
  -1   1  16 1032.71   35.53
  -1  -1  16  975.05   34.82
  -1   1  16 1029.89   35.49
  -1   1  16  988.69   35.59
  -1  -1  16  955.34   35.10
  -1   1  17  453.18   18.22
  -1   1  17  462.75   17.86
  -1   1  17  446.91   18.10
  -1  -1  17  414.34   17.43
  -1   1  18  595.34   22.62
  -1  -1  18  576.53   22.10
  -1  -1  19  397.79   15.94
  -1   1  19  405.36   16.33
  -1  -1  20   50.74    4.02
  -1   1  20   59.77    4.48
  -1   1  21  582.65   21.54
  -1   1  21  635.24   21.83
  -1   3  -5 3924.72  125.23
  -1   3  -4   24.04    1.55
  -1  -3  -2 2326.02   74.74
  -1  -3  -1  229.06    8.01
  -1  -3   0 1252.81   40.41
  -1   3   1  170.26    5.88
  -1  -3   1  158.84    5.78
  -1  -3   2 2371.56   77.35
  -1   3   2 2461.01   77.45
  -1   3   3   20.12    1.61
  -1  -3   3   22.90    1.71
  -1  -3   4 1874.88   61.40
  -1   3   4 1934.24   61.53
  -1   3   5 3675.78  117.37
  -1   3   5 3565.97  117.21
  -1  -3   5 3698.49  116.96
  -1   3   6 1847.51   55.17
  -1   3   6 1892.11   55.29
  -1   3   7 5917.70  178.99
  -1  -3   7 6227.67  178.63
  -1  -3   8    9.43    0.97
  -1   3   8   10.49    2.00
  -1  -3   8   12.46    1.58
  -1   3   9 2840.26   87.61
  -1   3   9 2809.46   86.22
  -1  -3   9 2744.68   85.57
  -1   3   9 2737.12   86.02
  -1   3  10   68.40    5.12
  -1   3  10   67.73    4.16
  -1  -3  10   58.34    2.95
  -1  -3  10   59.76    3.54
  -1   3  11 1261.58   43.30
  -1   3  11 1266.08   44.69
  -1  -3  11 1286.71   42.63
  -1   3  12  584.22   23.32
  -1  -3  12  586.47   21.07
  -1   3  12  576.34   21.79
  -1   3  12  598.06   21.93
  -1   3  12  604.92   22.07
  -1   3  13  536.55   21.91
  -1   3  13  565.17   21.18
  -1   3  13  548.94   22.54
  -1  -3  13  573.26   20.34
  -1   3  13  558.24   21.15
  -1   3  13  570.20   21.30
  -1   3  13  584.99   21.66
  -1  -3  13  511.15   20.77
  -1   3  14 1276.55   44.75
  -1   3  14 1231.00   45.32
  -1   3  14 1361.49   44.26
  -1   3  14 1333.43   44.35
  -1   3  15   50.84    5.53
  -1   3  15   47.40    4.62
  -1   3  15   48.62    4.98
  -1  -3  15   43.29    4.07
  -1   3  16 1438.26   51.50
  -1   3  16 1487.16   50.40
  -1   3  16 1505.11   50.42
  -1  -3  16 1324.46   48.93
  -1   3  16 1499.60   50.51
  -1   3  17  372.42   15.25
  -1   3  17  354.73   15.15
  -1   3  18  633.12   24.24
  -1   3  19  516.40   21.02
  -1   3  19  597.49   21.50
  -1   3  20   23.22    3.25
  -1   3  20   20.61    3.08
  -1   3  21  727.75   25.44
  -1   3  21  680.02   25.08
  -1   3  21  759.40   25.36
  -1   3  22   23.34    2.10
  -1   3  22   25.34    2.08
  -1  -5 -13  234.75   11.70
  -1  -5 -12 1230.03   43.63
  -1  -5 -11   56.47    4.81
  -1  -5 -10 1867.14   63.15
  -1  -5  -9  647.20   23.89
  -1  -5  -8 1714.46   57.45
  -1  -5  -7 1639.32   54.67
  -1  -5  -6  981.70   33.43
  -1  -5  -5 1182.19   39.58
  -1   5  -4  147.31    6.08
  -1  -5  -4  144.88    6.25
  -1  -5  -3 1762.83   58.36
  -1   5  -3 1817.87   58.43
  -1   5  -2 1153.69   37.58
  -1  -5  -2 1113.30   37.31
  -1   5  -1 1089.99   35.79
  -1  -5  -1 1060.12   35.32
  -1   5   0 1872.78   60.50
  -1  -5   0 1833.22   59.94
  -1   5   1  214.04    8.50
  -1  -5   1  209.60    7.91
  -1   5   2 2571.11   84.41
  -1  -5   2 2615.73   83.92
  -1   5   3    2.93    1.66
  -1   5   3    3.63    1.16
  -1  -5   3    7.33    1.67
  -1  -5   4 2560.84   85.38
  -1   5   4 2719.00   85.44
  -1   5   4 2651.59   86.10
  -1  -5   5 1002.94   33.46
  -1   5   5 1022.22   33.80
  -1   5   6  448.95   15.81
  -1   5   6  425.85   15.15
  -1  -5   6  396.39   14.55
  -1   5   7 1845.96   60.80
  -1   5   7 1909.52   60.28
  -1  -5   7 1769.03   59.46
  -1   5   8   16.15    2.62
  -1   5   8    9.77    1.93
  -1   5   9 2584.95   86.19
  -1   5   9 2673.86   86.69
  -1   5   9 2631.84   88.17
  -1   5  10  102.08    5.83
  -1   5  10  108.02    6.29
  -1   5  10  109.09    6.22
  -1   5  11 1292.75   44.99
  -1   5  11 1326.74   45.27
  -1   5  11 1293.79   46.92
  -1   5  11 1314.03   45.30
  -1   5  12 1103.05   40.54
  -1   5  12 1080.25   40.94
  -1   5  12 1075.68   38.95
  -1   5  12 1126.84   39.31
  -1   5  12 1168.75   39.96
  -1   5  13  307.31   15.01
  -1   5  13  305.73   13.55
  -1   5  13  305.19   15.38
  -1   5  13  301.61   13.71
  -1   5  13  326.34   14.53
  -1   5  14 1179.34   43.35
  -1   5  14 1104.43   43.60
  -1   5  14 1173.89   41.95
  -1   5  14 1187.19   42.08
  -1   5  14 1258.10   42.91
  -1   5  15   31.04    5.09
  -1   5  15   31.20    4.63
  -1   5  16 1022.22   38.31
  -1   5  16 1062.04   38.10
  -1   5  17  215.75   11.08
  -1   5  17  211.33   10.81
  -1   5  18  406.92   16.91
  -1   5  18  424.23   17.02
  -1   5  19  682.06   25.53
  -1   5  19  687.61   25.34
  -1   5  19  709.12   25.34
  -1   5  20   35.85    3.33
  -1   5  20   38.71    3.48
  -1   5  20   38.80    3.47
  -1   5  20   43.68    3.47
  -1   5  21  608.36   20.70
  -1   5  21  555.10   20.55
  -1   5  21  615.49   20.48
  -1  -7 -10 1706.75   58.74
  -1  -7  -9  279.85   12.69
  -1  -7  -8  404.94   16.41
  -1  -7  -7 1342.85   46.12
  -1  -7  -6  179.07    8.18
  -1   7  -6  158.51    7.78
  -1  -7  -5 1530.74   49.39
  -1   7  -5 1405.77   49.06
  -1  -7  -4   53.69    3.70
  -1   7  -4   54.69    3.87
  -1  -7  -3 1839.39   57.48
  -1   7  -3 1670.83   57.37
  -1   7  -3 1687.09   57.47
  -1   7  -2  342.69   13.59
  -1  -7  -2  368.61   13.38
  -1   7  -2  349.99   13.57
  -1   7  -1 1117.17   37.14
  -1   7  -1 1058.70   36.79
  -1   7   0 1373.09   45.19
  -1   7   0 1305.53   44.70
  -1   7   1  176.50    7.97
  -1   7   1  161.83    7.42
  -1   7   2 1927.20   64.93
  -1   7   2 1979.55   65.17
  -1   7   3  239.27   10.56
  -1   7   3  254.86   10.81
  -1   7   3  235.72    9.83
  -1   7   4 1344.01   44.82
  -1   7   4 1238.98   43.77
  -1   7   4 1376.66   45.05
  -1   7   5  409.38   16.33
  -1   7   5  429.86   16.02
  -1   7   5  388.12   15.29
  -1   7   5  432.33   16.66
  -1   7   6  464.63   17.20
  -1   7   6  483.21   17.96
  -1   7   7  832.37   32.37
  -1   7   7  859.36   31.42
  -1   7   7  918.45   31.25
  -1   7   7  819.09   29.96
  -1   7   7  958.67   32.05
  -1   7   8   69.62    6.16
  -1   7   8   68.50    5.34
  -1   7   8   72.03    5.33
  -1   7   8   65.66    4.32
  -1   7   8   72.13    5.71
  -1   7   9 1491.94   51.19
  -1   7   9 1385.04   52.22
  -1   7   9 1607.61   51.25
  -1   7   9 1636.66   52.01
  -1   7   9 1360.61   49.14
  -1   7  10   27.61    4.63
  -1   7  10   30.63    4.22
  -1   7  10   36.12    4.25
  -1   7  10   38.79    4.64
  -1   7  11 1204.70   40.75
  -1   7  11 1200.26   41.35
  -1   7  12  540.96   24.07
  -1   7  12  608.27   23.49
  -1   7  12  618.07   24.07
  -1   7  13  264.57   14.15
  -1   7  13  292.28   13.41
  -1   7  14  778.69   31.70
  -1   7  14  877.74   31.24
  -1   7  15   49.46    5.78
  -1   7  15   47.27    4.90
  -1   7  16  622.42   24.80
  -1   7  16  641.26   24.39
  -1   7  16  668.32   24.78
  -1   7  17  162.94    8.69
  -1   7  17  175.38    8.67
  -1   7  17  169.45    8.74
  -1   7  18  402.91   15.17
  -1   7  18  407.86   15.49
  -1   7  18  391.58   15.14
  -1   7  18  417.41   15.23
  -1   7  19  318.09   11.78
  -1   7  19  291.62   11.78
  -1   7  19  287.50   11.67
  -1   7  19  323.80   11.71
  -1   9  -7  795.92   28.62
  -1   9  -6  278.37   11.96
  -1   9  -5 1018.04   35.59
  -1   9  -4    1.25    2.32
  -1   9  -3 1335.55   45.65
  -1   9  -2   72.36    5.00
  -1   9  -1  445.98   17.23
  -1   9   0  259.70   11.77
  -1   9   0  272.57   11.51
  -1   9   1   26.91    3.55
  -1   9   1   27.29    3.32
  -1   9   2  894.32   32.28
  -1   9   3   87.55    6.08
  -1   9   3   86.25    5.50
  -1   9   4  991.34   40.49
  -1   9   4 1301.18   40.13
  -1   9   5  259.34   13.26
  -1   9   5  316.82   12.51
  -1   9   6  421.91   16.48
  -1   9   7  757.12   27.45
  -1   9   7  686.99   26.28
  -1   9   7  780.57   28.26
  -1   9   8    5.48    2.83
  -1   9   8    7.36    2.63
  -1   9   8    9.03    3.39
  -1   9   9  635.84   26.91
  -1   9   9  747.95   26.60
  -1   9   9  709.63   25.75
  -1   9   9  649.37   24.82
  -1   9   9  763.31   27.35
  -1   9  10   30.03    5.22
  -1   9  10   41.22    4.53
  -1   9  10   41.91    4.07
  -1   9  10   46.34    5.20
  -1   9  10   35.00    3.51
  -1   9  11  376.98   15.70
  -1   9  11  373.53   15.24
  -1   9  11  397.35   16.40
  -1   9  12  298.50   13.35
  -1   9  12  291.10   12.90
  -1   9  12  312.83   13.91
  -1   9  13  177.16    9.02
  -1   9  13  166.39    8.50
  -1   9  13  174.40    9.31
  -1   9  14  568.62   22.26
  -1   9  14  581.73   21.70
  -1   9  14  556.04   21.70
  -1   9  14  558.72   21.28
  -1   9  14  633.84   22.26
  -1   9  15    3.84    2.82
  -1   9  15    1.33    2.25
  -1   9  15    1.25    2.05
  -1   9  15    0.57    1.92
  -1   9  15    0.49    2.14
  -1   9  16  388.91   15.25
  -1   9  16  394.45   14.89
  -1   9  17   55.60    3.23
  -1  11  -6  201.51    9.29
  -1  11  -5  868.24   30.63
  -1  11  -4   27.06    3.49
  -1  11  -3  836.21   29.65
  -1  11  -2  175.80    8.58
  -1  11  -1  236.80   10.57
  -1  11   0  407.16   16.11
  -1  11   1   32.52    3.85
  -1  11   3    6.56    2.77
  -1  11   4  550.60   21.84
  -1  11   4  628.51   22.12
  -1  11   5  432.63   17.98
  -1  11   5  485.52   17.90
  -1  11   6  209.31   10.29
  -1  11   6  210.74    9.63
  -1  11   7  632.39   23.66
  -1  11   7  619.15   22.76
  -1  11   8    5.86    3.24
  -1  11   8    2.61    2.37
  -1  11   9  483.96   18.03
  -1  11   9  429.38   16.30
  -1  11  10   39.66    4.25
  -1  11  11  241.30   10.58
  -1  11  12  129.33    6.40
   0   0   1    0.90    0.26
   0   0   3    2.48    1.04
   0   0   3    1.12    0.46
   0   0   3    1.11    0.80
   0   0   4  731.01   23.68
   0   0   4  783.87   24.29
   0   0   4  718.26   23.99
   0   0   5    5.56    1.50
   0   0   5    2.07    1.04
   0   0   5    4.16    1.05
   0   0   6  840.76   26.75
   0   0   6  831.37   26.31
   0   0   7    2.02    1.34
   0   0   7    1.22    1.19
   0   0   7   10.17    2.06
   0   0   7    9.69    1.40
   0   0   8   26.21    2.11
   0   0   8   23.16    2.12
   0   0   8   22.27    2.90
   0   0   8   21.50    1.93
   0   0   9    1.16    1.52
   0   0   9    4.89    2.38
   0   0   9    1.92    1.42
   0   0  10 6239.25  193.48
   0   0  10 5818.80  194.20
   0   0  10 5953.69  193.48
   0   0  11    1.63    1.66
   0   0  11    2.30    2.31
   0   0  11    1.11    1.53
   0   0  12 4119.23  138.26
   0   0  12 4289.88  137.68
   0   0  12 4291.19  137.61
   0   0  13    3.93    2.54
   0   0  13    3.79    1.88
   0   0  14 1651.20   54.19
   0   0  14 1603.61   54.05
   0   0  14 1623.78   53.84
   0   0  14 1483.59   54.04
   0   0  15    4.27    2.07
   0   0  15    4.64    2.51
   0   0  15    0.86    2.40
   0   0  16 1692.46   56.07
   0   0  16 1680.44   55.94
   0   0  16 1530.85   55.76
   0   0  17    0.93    2.00
   0   0  17    4.70    2.49
   0   0  17    0.34    2.70
   0   0  18  170.33    8.90
   0   0  19    1.29    2.50
   0   0  20   39.12    3.69
   0   0  21    1.84    1.82
   0  -2  -1  144.77    5.13
   0   2   0   81.79    2.79
   0  -2   0   69.62    2.85
   0  -2   1  143.74    5.22
   0   2   1  158.00    5.29
   0  -2   2  349.77   12.10
   0   2   2  367.01   12.03
   0  -2   4  527.03   17.10
   0   2   4  489.21   17.05
   0   2   6  302.70   11.04
   0   2   6  303.87   11.22
   0  -2   6  309.22   10.65
   0  -2   6  334.81   11.22
   0   2   8  272.30   10.24
   0   2   8  282.43   11.48
   0   2   8  274.25   10.64
   0  -2   8  277.54   10.04
   0  -2   8  289.21   10.43
   0   2   9 2992.91   95.21
   0  -2   9 2996.10   93.54
   0   2   9 2943.12   94.29
   0  -2   9 3048.22   93.98
   0   2   9 2905.47   93.66
   0   2   9 2686.10   93.16
   0   2  10   16.42    2.96
   0  -2  10   13.00    1.64
   0  -2  10   17.09    2.08
   0   2  10   15.67    1.62
   0   2  11  464.32   18.71
   0  -2  11  466.89   16.91
   0  -2  11  490.44   17.52
   0  -2  12   19.51    2.16
   0  -2  12   22.59    2.63
   0   2  12   18.82    3.43
   0  -2  13    3.22    1.81
   0   2  13    3.71    2.09
   0  -2  13    7.51    1.81
   0   2  13    8.20    3.10
   0   2  13    3.82    2.33
   0   2  13    3.29    2.41
   0   2  13    3.24    2.59
   0  -2  13    4.72    2.55
   0   2  14    2.49    3.03
   0   2  14    3.67    2.31
   0  -2  14    2.36    1.84
   0   2  14    6.33    2.65
   0   2  14    4.91    2.61
   0  -2  14    1.08    2.22
   0   2  14    5.84    2.88
   0   2  15  497.19   20.85
   0   2  15  524.52   20.39
   0   2  15  535.04   20.32
   0   2  15  555.60   20.53
   0   2  15  498.17   20.36
   0  -2  15  456.95   19.44
   0   2  16   41.90    4.47
   0   2  16   43.03    4.45
   0   2  16   49.28    4.76
   0   2  16   46.53    4.85
   0  -2  16   42.06    4.19
   0   2  17 1322.45   44.11
   0  -2  17 1173.61   43.08
   0   2  17 1260.82   44.12
   0  -2  18    4.66    2.45
   0   2  18    7.34    2.85
   0  -2  19 2048.64   68.08
   0   2  19 2042.96   68.78
   0  -2  20   -0.39    1.98
   0   2  20    0.50    2.12
   0   2  21  967.06   34.28
   0   2  21 1053.37   34.42
   0  -4  -6  804.89   27.34
   0   4  -5 1847.72   60.23
   0  -4  -5 1890.82   60.80
   0  -4  -4 4512.53  144.74
   0  -4  -3   32.90    2.22
   0  -4  -1    2.39    1.08
   0  -4   1    2.15    1.07
   0   4   1    2.24    0.80
   0  -4   2 5862.68  187.48
   0  -4   3   36.68    2.63
   0   4   3   36.00    2.19
   0  -4   4 4310.92  140.51
   0   4   4 4430.23  140.34
   0  -4   5 1847.49   59.80
   0   4   5 1820.15   59.79
   0   4   6  801.48   26.93
   0   4   6  767.24   26.52
   0  -4   6  776.10   26.40
   0   4   7   75.57    4.43
   0   4   7   66.44    4.00
   0  -4   7   81.44    4.03
   0   4   8  160.14    7.31
   0   4   8  156.55    7.14
   0  -4   8  160.67    6.80
   0   4   9  310.99   12.10
   0   4   9  308.14   13.57
   0   4   9  296.08   12.00
   0  -4   9  291.33   11.41
   0   4  10 1621.11   53.15
   0   4  10 1605.44   54.92
   0  -4  10 1524.12   52.15
   0   4  10 1589.96   52.93
   0   4  11   43.64    3.87
   0   4  11   43.97    4.83
   0  -4  11   45.12    3.27
   0   4  11   46.53    3.85
   0   4  11   43.08    4.09
   0   4  11   48.46    4.59
   0   4  12 2770.51   90.65
   0  -4  12 2619.51   89.36
   0   4  12 2680.76   92.28
   0   4  12 2693.44   91.63
   0   4  12 2997.70   91.81
   0   4  13    1.32    3.36
   0   4  13    2.84    2.26
   0   4  13    2.38    3.35
   0   4  13    9.10    3.24
   0   4  14 2577.06   84.56
   0   4  14 2441.11   83.41
   0   4  14 2453.79   85.20
   0   4  14 2577.38   83.79
   0  -4  14 2331.19   82.71
   0   4  14 2606.79   84.31
   0   4  15   17.83    4.19
   0   4  15   16.57    3.23
   0   4  15   18.38    4.36
   0   4  15   16.69    3.58
   0  -4  15   14.11    3.03
   0   4  15   20.76    4.04
   0   4  16 1526.72   51.35
   0   4  16 1525.37   51.55
   0  -4  16 1376.80   49.70
   0  -4  17    7.91    2.52
   0   4  17    5.98    2.86
   0   4  18  135.80    7.88
   0   4  19   16.46    3.06
   0   4  19   20.69    3.31
   0   4  19   18.19    3.25
   0   4  20   21.66    2.50
   0   4  20   29.79    3.15
   0   4  20   29.82    3.06
   0   4  21    0.26    1.48
   0   4  21    1.53    1.38
   0   4  21    3.69    1.58
   0  -6 -12   22.27    3.43
   0  -6 -11  686.40   25.93
   0  -6 -10    4.04    2.38
   0  -6  -9 2756.80   91.21
   0  -6  -8   69.39    4.69
   0  -6  -7 3247.25  106.07
   0  -6  -6   14.01    2.10
   0  -6  -5 2742.14   89.43
   0   6  -4  139.83    6.20
   0  -6  -4  137.64    6.27
   0   6  -3 1298.44   43.30
   0  -6  -3 1301.88   43.20
   0  -6  -2    3.74    1.29
   0   6  -2    6.59    1.80
   0   6  -1  401.71   14.67
   0  -6  -1  391.39   14.24
   0  -6   0    4.13    1.41
   0   6   0   23.83    2.51
   0  -6   1  393.54   14.35
   0   6   1  394.18   14.81
   0   6   2    5.83    1.97
   0  -6   2    8.67    1.80
   0  -6   3 1202.55   41.19
   0   6   3 1270.95   41.87
   0  -6   4  127.43    5.93
   0   6   4  129.36    5.69
   0   6   4  129.84    6.58
   0   6   5 2655.09   86.36
   0   6   6   13.31    1.90
   0   6   6   12.91    2.63
   0   6   7 3114.98  103.27
   0   6   7 3076.84  102.50
   0   6   7 3224.24  103.21
   0   6   7 3178.61  103.61
   0   6   8   60.53    4.80
   0   6   8   70.28    4.41
   0   6   8   61.33    4.61
   0   6   8   64.43    5.20
   0   6   9 2501.10   84.35
   0   6   9 2364.69   86.35
   0   6   9 2511.33   84.95
   0   6   9 2645.80   84.98
   0   6   9 2744.46   85.96
   0   6  10    5.07    2.05
   0   6  10    5.06    2.75
   0   6  10    5.12    2.58
   0   6  10    5.45    3.15
   0   6  11  656.45   24.31
   0   6  11  616.69   24.39
   0   6  11  622.72   24.39
   0   6  11  681.93   25.58
   0   6  12   15.16    4.81
   0   6  12   23.39    3.61
   0   6  12   13.60    4.13
   0   6  12   17.81    3.08
   0   6  13   13.41    4.53
   0   6  13    5.81    3.75
   0   6  13    5.01    2.42
   0   6  13    4.59    3.17
   0   6  13    5.20    2.96
   0   6  14   23.45    5.26
   0   6  14   22.95    4.17
   0  -6  14   24.45    3.42
   0   6  15  467.31   19.79
   0   6  15  459.61   19.23
   0   6  15  460.17   19.59
   0   6  16    1.51    3.37
   0   6  16    1.73    2.83
   0   6  16    5.69    3.41
   0   6  17  961.34   35.07
   0   6  17 1013.81   35.57
   0   6  17 1015.71   35.73
   0   6  18    1.42    2.40
   0   6  18    2.16    2.42
   0   6  19 1162.45   40.87
   0   6  19 1134.66   40.93
   0   6  20    1.25    1.42
   0   6  20    1.36    1.36
   0   6  20    1.61    1.27
   0   8  -7    2.54    2.18
   0   8  -6  167.70    8.08
   0   8  -5    6.63    2.40
   0   8  -4 1118.53   38.39
   0   8  -3    0.92    2.08
   0   8  -2 3462.57  113.70
   0   8  -2 3506.38  113.54
   0   8  -1    0.26    1.98
   0   8  -1    3.15    2.09
   0   8   0 4360.89  139.24
   0   8   0 4205.88  138.60
   0   8   1    0.09    2.21
   0   8   1    4.12    2.07
   0   8   2 3543.48  116.27
   0   8   3    1.88    2.23
   0   8   3    4.99    2.65
   0   8   3    2.67    2.02
   0   8   4 1137.74   40.22
   0   8   4 1210.87   40.65
   0   8   4 1103.36   39.05
   0   8   5    5.20    2.61
   0   8   5    6.88    2.35
   0   8   5    9.64    3.23
   0   8   5    6.90    2.27
   0   8   6  170.53    9.94
   0   8   6  183.00    8.95
   0   8   6  160.60    8.10
   0   8   6  182.61    9.73
   0   8   7    4.04    3.21
   0   8   7    4.02    2.80
   0   8   7    3.45    2.62
   0   8   7    3.68    2.97
   0   8   7    2.63    2.18
   0   8   8  200.81   11.56
   0   8   8  210.93   10.91
   0   8   8  224.88   10.73
   0   8   8  203.17    9.44
   0   8   8  233.73   11.62
   0   8   9    8.46    3.63
   0   8   9   13.20    3.25
   0   8   9   14.93    4.11
   0   8   9   14.23    2.61
   0   8  10 1107.87   36.74
   0   8  10 1143.34   37.84
   0   8  11    6.65    3.16
   0   8  11    9.70    4.11
   0   8  12 1853.38   61.00
   0   8  12 1816.36   61.72
   0   8  13    2.17    4.11
   0   8  13    3.01    3.15
   0   8  13    2.65    3.35
   0   8  14 1597.35   56.59
   0   8  14 1615.50   56.17
   0   8  14 1699.37   56.80
   0   8  15    5.83    3.16
   0   8  15    7.12    2.91
   0   8  16  693.44   24.26
   0   8  16  687.88   24.26
   0   8  16  640.11   24.30
   0   8  16  647.59   24.09
   0   8  17   -0.05    1.70
   0   8  17    3.38    1.81
   0   8  17    2.43    1.73
   0   8  18   71.81    3.55
   0   8  18   61.39    3.56
   0   8  18   66.36    3.47
   0  10  -7 1849.10   61.91
   0  10  -6   39.95    4.00
   0  10  -5 1726.82   58.09
   0  10  -4    2.99    2.55
   0  10  -3  611.68   22.61
   0  10  -2   22.69    3.21
   0  10  -1   84.27    5.48
   0  10   0   30.41    3.62
   0  10   1   78.07    5.39
   0  10   3  582.10   21.79
   0  10   4    4.54    2.56
   0  10   5 1767.29   59.49
   0  10   6   40.14    5.24
   0  10   6   41.94    4.00
   0  10   7 1859.36   64.86
   0  10   7 1905.38   63.15
   0  10   8   15.12    4.23
   0  10   8   12.59    2.85
   0  10   9  831.99   31.42
   0  10   9  850.34   29.49
   0  10  10    8.15    3.63
   0  10  10    9.78    2.82
   0  10  11  251.97   12.17
   0  10  11  270.75   11.45
   0  10  12    9.61    3.39
   0  10  12   12.72    2.77
   0  10  13    6.70    2.19
   0  10  14   10.66    2.31
   0  10  14    7.67    1.74
   0  12  -5    3.40    2.57
   0  12  -4  482.36   18.01
   0  12  -3   11.71    3.11
   0  12  -2  969.25   33.72
   0  12  -1    3.52    2.75
   0  12   0 1182.57   40.65
   0  12   1    2.11    2.85
   0  12   3   12.69    3.26
   0  12   4  532.23   19.93
   0  12   5    0.70    2.65
   0  12   6   25.79    3.23
   1   1   2   66.45    2.69
   1   1   4    3.11    1.21
   1  -1   4    3.70    1.59
   1  -1   5 6071.59  183.61
   1   1   5 5585.90  182.87
   1   1   6  421.90   14.77
   1   1   6  403.64   13.80
   1   1   6  413.27   14.39
   1  -1   6  442.04   14.44
   1  -1   6  429.79   14.72
   1   1   6  386.84   13.64
   1  -1   7 1526.99   50.51
   1   1   7 1456.83   49.36
   1   1   7 1563.18   50.58
   1  -1   7 1591.74   49.95
   1   1   7 1572.54   50.17
   1  -1   7 1595.28   50.13
   1   1   7 1491.90   49.34
   1   1   8 3193.72  104.50
   1  -1   8 3339.47  103.82
   1   1   8 3352.20  104.10
   1  -1   8 3237.58  103.94
   1   1   8 3088.98  103.06
   1  -1   8 3314.07  104.50
   1   1   8 3168.84  103.07
   1  -1   9  466.91   16.86
   1   1   9  433.09   16.81
   1   1   9  454.13   16.40
   1  -1   9  442.58   16.06
   1  -1   9  449.46   16.28
   1   1   9  445.63   15.36
   1   1  10 3039.62  106.85
   1  -1  10 3224.69  106.11
   1   1  10 3241.03  106.46
   1  -1  10 3284.16  106.34
   1   1  11   71.77    5.29
   1   1  11   83.82    4.97
   1  -1  11   80.06    4.59
   1  -1  11   84.79    4.96
   1   1  12 1252.52   45.79
   1   1  12 1371.81   45.60
   1  -1  12 1350.56   45.03
   1  -1  12 1327.93   45.27
   1   1  13  593.90   22.88
   1  -1  13  617.66   22.08
   1   1  13  631.81   22.69
   1  -1  13  592.71   22.29
   1   1  13  611.44   22.57
   1  -1  13  603.94   22.18
   1   1  13  630.45   22.66
   1  -1  13  531.51   22.14
   1   1  13  567.05   22.62
   1  -1  14  679.51   24.82
   1   1  14  733.40   25.70
   1   1  14  693.83   25.39
   1  -1  14  688.32   24.99
   1   1  14  720.52   25.56
   1   1  14  635.43   25.38
   1  -1  14  596.52   24.83
   1  -1  15 1130.28   40.03
   1   1  15 1189.26   40.99
   1   1  15 1199.80   40.81
   1  -1  15 1171.43   40.26
   1   1  15 1223.13   40.76
   1   1  15 1104.22   40.70
   1  -1  15 1037.93   40.12
   1   1  16   40.64    4.32
   1   1  16   44.73    4.54
   1  -1  16   43.34    4.22
   1   1  16   40.23    4.23
   1   1  16   46.50    4.81
   1  -1  16   38.57    4.37
   1   1  17 1371.92   46.87
   1  -1  17 1380.58   46.27
   1   1  17 1353.72   46.54
   1   1  17 1304.90   46.78
   1  -1  17 1277.60   46.29
   1  -1  18   32.00    3.78
   1   1  18   33.67    4.15
   1   1  19 1134.92   39.93
   1  -1  19 1156.95   39.70
   1   1  20  142.64    7.08
   1  -1  20  134.02    6.69
   1   1  21  238.75    9.79
   1   1  21  283.05   10.30
   1  -3  -4 1866.60   60.38
   1  -3  -3   20.14    1.63
   1  -3  -2 2334.84   75.01
   1  -3  -1  161.74    5.91
   1   3   0 1357.25   42.21
   1  -3   0 1248.27   42.42
   1   3   1  237.86    8.11
   1  -3   1  229.77    8.32
   1  -3   2 2422.65   76.94
   1   3   2 2359.13   76.59
   1  -3   3 6692.02  213.98
   1   3   4   22.53    1.83
   1  -3   4   24.02    2.20
   1   3   5 4181.95  133.62
   1  -3   5 4135.44  133.74
   1   3   6  909.08   30.24
   1  -3   6  866.26   29.28
   1  -3   6  973.88   30.35
   1   3   7  899.99   29.54
   1   3   7  869.40   29.60
   1  -3   7  822.97   28.52
   1   3   8 1735.30   56.26
   1   3   8 1760.45   56.52
   1  -3   8 1854.59   56.42
   1   3   9  494.11   17.87
   1  -3   9  459.94   16.54
   1   3   9  473.74   19.00
   1  -3   9  495.64   17.52
   1   3   9  501.10   17.44
   1  -3  10 1746.10   60.97
   1   3  10 2003.07   62.64
   1   3  10 1881.40   63.81
   1  -3  10 1946.79   62.08
   1   3  10 1920.51   61.83
   1   3  11   84.76    6.36
   1   3  11   94.46    5.58
   1  -3  11   90.09    5.20
   1   3  11   92.20    5.76
   1   3  11   87.23    6.12
   1   3  12 1993.99   71.13
   1   3  12 2111.44   70.00
   1  -3  12 2102.22   69.31
   1   3  12 2086.54   70.15
   1   3  12 2095.03   70.70
   1   3  13  640.84   24.28
   1  -3  13  626.44   23.43
   1   3  13  636.98   25.32
   1   3  13  649.39   24.41
   1   3  13  679.23   24.64
   1  -3  13  604.17   23.89
   1   3  13  639.47   24.95
   1   3  14 1012.42   37.66
   1  -3  14  989.95   35.84
   1   3  14 1036.64   36.93
   1   3  14 1090.20   37.22
   1  -3  14  971.43   36.16
   1   3  14 1046.31   37.44
   1   3  15  651.81   26.23
   1   3  15  724.04   26.17
   1   3  15  682.19   26.21
   1  -3  15  635.15   24.89
   1   3  16  135.43    8.09
   1  -3  16  126.40    7.32
   1   3  16  133.56    8.26
   1   3  17  842.73   30.07
   1   3  17  784.99   29.92
   1  -3  17  787.27   28.92
   1   3  18   21.11    3.32
   1  -3  18   19.98    2.93
   1   3  18   26.06    3.88
   1   3  19  599.03   22.25
   1  -3  19  591.36   21.34
   1   3  20  146.42    7.42
   1   3  20  166.57    7.53
   1   3  21  211.12    7.76
   1   3  21  228.76    7.88
   1  -5 -14 1261.24   44.62
   1  -5 -13  325.22   14.24
   1  -5 -12 1191.73   41.74
   1  -5 -11 1421.80   48.76
   1  -5 -10  122.18    6.59
   1  -5  -9 2757.59   90.47
   1  -5  -8   11.46    2.04
   1  -5  -7 1952.05   64.27
   1  -5  -6  436.15   15.15
   1   5  -6  399.05   14.41
   1  -5  -5 1035.00   34.68
   1  -5  -4 2649.07   85.79
   1  -5  -3    4.69    1.36
   1  -5  -2 2522.82   81.60
   1  -5  -1  206.65    7.92
   1  -5   0 1847.56   60.14
   1   5   1 1035.80   34.41
   1  -5   1 1089.40   35.20
   1   5   2 1109.47   36.72
   1  -5   2 1139.07   37.51
   1  -5   3 1697.88   56.21
   1   5   3 1705.65   55.48
   1  -5   4  138.20    6.43
   1   5   4  143.33    6.01
   1  -5   5 1118.55   38.04
   1   5   5 1150.78   37.95
   1   5   6  914.47   31.08
   1   5   6  938.00   31.73
   1  -5   6  889.85   30.92
   1   5   7 1508.15   49.94
   1   5   7 1444.95   49.48
   1  -5   7 1487.58   49.31
   1   5   8 1553.38   51.79
   1   5   8 1553.65   51.49
   1  -5   8 1497.46   50.87
   1   5   9  582.36   21.32
   1   5   9  544.91   22.69
   1   5   9  571.16   21.11
   1  -5   9  526.17   20.16
   1   5   9  593.38   21.57
   1   5   9  617.01   22.37
   1   5  10 1555.60   56.44
   1   5  10 1609.09   54.59
   1   5  10 1522.85   54.38
   1   5  10 1643.80   55.02
   1   5  10 1727.14   56.05
   1   5  11   54.41    4.88
   1   5  11   47.32    5.54
   1   5  11   54.99    4.51
   1   5  11   51.91    4.48
   1   5  12 1055.51   39.58
   1   5  12 1130.36   39.00
   1   5  12 1042.13   40.14
   1   5  12 1079.39   38.49
   1   5  13  234.36   12.32
   1   5  13  224.33   12.61
   1   5  13  222.53   11.16
   1   5  13  238.39   11.62
   1   5  14  696.78   26.81
   1   5  14  615.24   26.95
   1   5  14  679.76   26.02
   1   5  14  687.26   26.17
   1  -5  14  679.26   25.33
   1   5  15  592.58   23.39
   1  -5  15  561.66   21.92
   1   5  15  606.76   23.85
   1   5  16   26.55    4.19
   1   5  16   26.27    4.41
   1  -5  16   33.41    3.43
   1   5  17  980.28   35.42
   1   5  18   11.11    2.97
   1   5  18   13.03    2.87
   1   5  19  573.50   21.70
   1   5  19  607.46   22.16
   1   5  20  237.99    9.47
   1   5  20  222.50    9.33
   1  -7 -11 1224.83   43.25
   1  -7 -10   34.04    3.82
   1  -7  -9 1668.34   56.77
   1  -7  -8   77.06    5.12
   1  -7  -7  954.67   31.83
   1   7  -7  857.75   30.95
   1  -7  -6  490.42   17.39
   1   7  -6  428.51   16.70
   1  -7  -5  447.06   16.11
   1   7  -5  401.64   15.62
   1   7  -4 1197.32   42.62
   1   7  -4 1255.60   42.70
   1   7  -3  235.82    9.94
   1  -7  -3  251.66    9.93
   1   7  -3  232.66    9.77
   1   7  -2 1807.54   61.14
   1  -7  -2 1922.50   61.00
   1   7  -2 1797.93   60.79
   1   7  -1  175.04    8.11
   1  -7  -1  187.32    7.96
   1   7  -1  169.92    7.73
   1  -7   0 1424.80   45.87
   1   7   0 1344.57   46.11
   1   7   0 1320.75   45.56
   1   7   1 1063.29   36.80
   1   7   2  345.18   14.10
   1   7   2  340.02   13.41
   1   7   2  376.57   14.40
   1   7   3 1754.91   57.90
   1   7   3 1616.11   56.85
   1   7   3 1824.29   58.15
   1   7   4   52.95    4.35
   1   7   4   48.50    3.67
   1   7   4   55.89    4.59
   1   7   5 1485.88   48.81
   1   7   5 1544.97   49.74
   1   7   6  162.97    8.60
   1   7   6  174.74    8.41
   1   7   6  167.69    8.10
   1   7   6  146.41    7.40
   1   7   6  168.40    9.01
   1   7   7 1217.92   44.04
   1   7   7 1347.80   44.17
   1   7   7 1306.44   43.71
   1   7   7 1183.03   42.49
   1   7   7 1300.15   44.85
   1   7   8  338.36   16.96
   1   7   8  360.99   15.86
   1   7   8  413.50   16.21
   1   7   8  406.76   15.83
   1   7   8  348.00   14.32
   1   7   8  407.40   17.03
   1   7   9  224.29   12.78
   1   7   9  223.24   11.51
   1   7   9  281.38   12.40
   1   7   9  273.38   11.89
   1   7   9  222.84   10.03
   1   7   9  278.47   13.04
   1   7  10 1707.94   56.21
   1   7  10 1625.86   55.55
   1   7  10 1693.69   57.05
   1   7  11    3.40    3.27
   1   7  11    7.82    4.09
   1   7  12 1000.97   39.20
   1   7  12 1104.66   39.13
   1   7  12 1091.61   39.90
   1   7  13  331.94   15.95
   1   7  13  352.07   15.69
   1   7  13  351.75   16.34
   1   7  14  463.83   19.12
   1   7  14  429.99   18.56
   1   7  14  445.34   19.21
   1   7  15  629.67   23.76
   1   7  15  599.28   23.56
   1   7  16   52.38    4.61
   1   7  16   45.51    4.44
   1   7  17  759.83   25.30
   1   7  17  782.30   25.63
   1   7  18    4.50    1.85
   1   7  18    6.02    1.94
   1   7  18    4.13    1.79
   1   7  18    7.25    1.89
   1   7  19  433.55   14.51
   1   7  19  397.46   14.45
   1   9  -8    4.48    2.44
   1   9  -7  688.19   24.88
   1   9  -6  429.16   16.65
   1   9  -5  318.59   13.03
   1   9  -4 1279.71   43.71
   1   9  -3   81.73    5.26
   1   9  -2  846.08   30.01
   1   9  -1   30.77    3.48
   1   9  -1   30.17    3.45
   1   9   0  269.88   12.10
   1   9   0  274.48   11.68
   1   9   1  439.72   17.92
   1   9   1  452.33   17.31
   1   9   2   71.41    5.51
   1   9   3 1298.96   44.52
   1   9   4    1.66    2.78
   1   9   4    3.14    2.55
   1   9   5 1182.92   40.28
   1   9   5 1063.81   38.38
   1   9   6  292.49   12.53
   1   9   6  312.56   14.18
   1   9   7  822.42   30.37
   1   9   7  787.51   29.24
   1   9   8  528.99   20.75
   1   9   8  493.71   19.38
   1   9   8  564.52   22.03
   1   9   9   71.23    6.76
   1   9   9   82.40    6.15
   1   9   9   81.78    5.79
   1   9   9   75.32    4.98
   1   9   9   85.43    6.90
   1   9  10  648.16   27.59
   1   9  10  752.26   27.37
   1   9  10  777.14   27.06
   1   9  10  799.75   28.60
   1   9  10  678.09   25.16
   1   9  11    2.39    2.61
   1   9  11   -0.35    2.53
   1   9  11    0.27    3.25
   1   9  12  807.87   28.45
   1   9  12  700.47   27.36
   1   9  12  752.10   27.29
   1   9  12  739.98   28.36
   1   9  13  191.90    9.32
   1   9  13  160.84    8.37
   1   9  13  168.42    8.33
   1   9  13  170.56    9.05
   1   9  14  321.15   12.06
   1   9  14  281.18   11.38
   1   9  14  253.58   11.44
   1   9  14  238.80   10.92
   1   9  14  286.66   11.81
   1   9  15  379.74   14.15
   1   9  15  359.98   14.30
   1   9  15  347.95   13.79
   1   9  16    2.06    1.36
   1  11  -7  594.78   21.58
   1  11  -6  201.20    9.16
   1  11  -5  465.88   17.63
   1  11  -4  593.27   21.83
   1  11  -3   10.05    2.79
   1  11  -2  663.78   24.21
   1  11  -1   31.62    3.69
   1  11   0  419.54   16.55
   1  11   1  251.29   11.12
   1  11   2  154.06    8.07
   1  11   3  804.52   29.42
   1  11   3  816.86   29.05
   1  11   4   28.95    4.22
   1  11   4   30.37    3.76
   1  11   5  904.14   32.85
   1  11   5  912.80   32.08
   1  11   6  202.28   10.41
   1  11   6  211.00    9.45
   1  11   7  340.00   14.80
   1  11   7  346.55   13.55
   1  11   8  350.45   14.41
   1  11   8  325.02   12.70
   1  11   9   93.91    6.20
   1  11  10  377.45   14.97
   1  11  11    2.68    2.16
   2   0  -1    0.79    0.29
   2   0   1    1.24    0.83
   2   0   2 2260.82   72.57
   2   0   3    1.22    1.26
   2   0   4 2133.54   68.89
   2   0   5    1.76    1.46
   2   0   6  120.02    4.93
   2   0   6   98.97    3.59
   2   0   7    4.18    2.00
   2   0   8 9703.12  310.53
   2   0   9    0.78    1.74
   2   0   9    5.50    2.18
   2   0   9    0.73    1.54
   2   0  10 2402.37   81.32
   2   0  10 2496.60   81.23
   2   0  10 2512.44   81.28
   2   0  11    2.88    1.99
   2   0  11    4.94    2.24
   2   0  11    5.47    1.94
   2   0  12  572.65   20.41
   2   0  12  552.46   20.34
   2   0  13    3.18    2.11
   2   0  13    2.96    2.41
   2   0  13    1.81    2.09
   2   0  13    2.42    2.63
   2   0  14  307.90   13.17
   2   0  14  302.40   13.11
   2   0  14  305.24   12.91
   2   0  14  262.39   12.94
   2   0  15    0.12    1.99
   2   0  15    2.07    2.66
   2   0  15    3.43    2.42
   2   0  16    4.76    2.42
   2   0  16   10.93    3.13
   2   0  16    7.02    2.96
   2   0  17    3.44    2.63
   2   0  17    7.12    2.79
   2   0  18  686.06   25.52
   2   0  19    1.52    2.33
   2   0  20 1763.55   58.56
   2   0  21    0.34    1.37
   2  -2   0  672.47   22.00
   2  -2   2   51.14    2.86
   2  -2   3 1688.99   54.66
   2   2   3 1671.84   54.30
   2  -2   4  202.41    7.89
   2   2   4  205.00    7.65
   2   2   5 1992.79   65.92
   2   2   5 2062.85   65.96
   2  -2   5 2034.28   66.04
   2   2   6  523.76   16.59
   2   2   6  520.66   16.55
   2  -2   6  554.02   16.84
   2   2   7  582.05   18.08
   2   2   7  568.26   18.64
   2   2   7  573.54   18.69
   2  -2   7  624.52   18.85
   2  -2   8    7.99    1.86
   2   2   8   10.49    2.62
   2   2   8    7.24    1.74
   2  -2   8    5.69    1.45
   2   2   8    6.52    1.60
   2  -2   9   11.75    2.08
   2   2   9    8.64    2.52
   2   2   9    6.97    1.58
   2   2   9    8.35    2.07
   2  -2   9    5.74    1.57
   2   2  10   86.97    5.84
   2  -2  10   87.53    4.70
   2  -2  10   90.92    5.09
   2   2  11 2415.74   81.28
   2  -2  11 2402.63   79.70
   2  -2  11 2479.23   80.39
   2  -2  12    5.56    2.33
   2   2  12    7.93    2.92
   2  -2  12    7.79    1.89
   2   2  12    5.93    2.60
   2   2  12    6.19    2.59
   2  -2  12    9.68    2.77
   2   2  12    7.51    2.94
   2   2  13 2324.00   78.54
   2  -2  13 2234.12   76.92
   2   2  13 2469.88   78.57
   2  -2  13 2326.50   77.79
   2   2  13 2460.42   78.51
   2   2  13 2488.36   78.65
   2  -2  13 2204.34   77.80
   2   2  13 2219.78   78.59
   2   2  14   20.46    3.32
   2  -2  14   19.04    3.01
   2   2  14   21.35    3.57
   2  -2  14   21.16    3.20
   2   2  14   23.47    3.68
   2  -2  14   19.46    3.48
   2   2  14   23.86    3.97
   2   2  15 2304.55   75.38
   2   2  15 2275.87   75.13
   2  -2  15 2206.02   74.01
   2   2  15 2409.30   75.42
   2   2  15 2080.98   74.99
   2  -2  15 2065.29   74.23
   2   2  16    2.91    2.75
   2  -2  16    0.67    2.02
   2   2  16    0.75    2.77
   2  -2  16    0.87    2.48
   2   2  16    1.47    3.07
   2   2  17 1752.98   59.22
   2   2  17 1726.82   59.40
   2  -2  17 1705.66   58.62
   2  -2  18    1.56    2.26
   2   2  18    1.09    2.60
   2   2  19  395.16   15.71
   2  -2  19  394.12   15.23
   2   2  20   23.85    2.82
   2   2  20   24.53    2.82
   2  -2  20   22.30    2.44
   2   2  21   37.19    2.56
   2   2  21   45.14    2.87
   2  -4 -16 1816.58   62.26
   2  -4 -15   51.57    4.80
   2  -4  -9   16.61    2.21
   2  -4  -8 2785.44   90.54
   2  -4  -7    1.46    1.44
   2  -4  -5  209.41    8.07
   2  -4  -3  138.56    5.60
   2  -4  -2 5139.31  164.47
   2  -4  -1    1.46    1.13
   2   4  -1    3.22    0.60
   2  -4   0 2336.42   76.20
   2   4   0 2373.27   75.66
   2  -4   1   35.40    2.55
   2   4   1   38.01    2.01
   2  -4   2  603.32   20.43
   2   4   2  580.36   19.74
   2  -4   3  464.21   16.82
   2   4   3  474.34   16.20
   2  -4   4 1854.56   61.29
   2   4   4 1871.47   60.74
   2  -4   5  138.21    6.29
   2   4   5  134.91    5.97
   2   4   6 2695.78   87.39
   2  -4   6 2670.64   87.41
   2  -4   7    2.28    1.70
   2   4   7    1.10    1.48
   2   4   7    1.86    1.88
   2   4   8 1893.15   63.99
   2  -4   8 1971.74   64.03
   2   4   8 1930.65   64.15
   2   4   9   28.45    3.07
   2   4   9   28.12    4.16
   2   4   9   26.87    2.99
   2  -4   9   27.20    2.75
   2   4  10 1873.49   66.92
   2   4  10 1973.80   65.67
   2  -4  10 1835.09   64.75
   2   4  10 1909.76   64.91
   2   4  10 2045.13   66.16
   2   4  10 1987.41   65.91
   2   4  10 2152.45   67.09
   2   4  11   95.48    6.35
   2   4  11   86.80    6.07
   2   4  11   83.05    6.69
   2   4  11   89.71    5.89
   2  -4  11   81.79    5.13
   2   4  12 1579.50   54.42
   2   4  12 1559.17   55.16
   2   4  12 1567.48   53.92
   2  -4  12 1493.12   52.79
   2   4  12 1640.65   54.43
   2   4  13  112.31    8.15
   2   4  13  116.34    7.26
   2   4  13  116.54    7.80
   2  -4  13  112.95    7.27
   2   4  14  277.87   13.15
   2   4  14  270.19   13.72
   2   4  14  282.50   13.20
   2   4  14  292.13   13.49
   2   4  14  261.58   13.70
   2  -4  14  290.79   12.80
   2   4  15    8.67    3.35
   2  -4  15   10.86    2.84
   2   4  15   11.45    3.88
   2   4  16   84.63    6.25
   2   4  16   69.04    6.03
   2  -4  16   75.81    5.30
   2   4  17   18.58    3.49
   2  -4  17   19.27    2.99
   2   4  17   22.06    3.76
   2   4  18  513.32   20.51
   2   4  18  582.21   21.22
   2  -4  18  558.77   19.88
   2   4  19    0.48    2.05
   2   4  19    0.31    2.23
   2   4  20  722.78   25.69
   2   4  20  770.63   25.72
   2  -6 -13 2341.67   78.82
   2  -6 -12  101.25    6.43
   2  -6 -11 3596.51  118.06
   2  -6 -10   56.67    4.33
   2  -6  -9 2650.25   87.33
   2  -6  -8   57.23    3.99
   2  -6  -7 1088.84   37.16
   2  -6  -6    3.18    1.51
   2  -6  -5  425.40   15.62
   2  -6  -4   33.82    2.66
   2  -6  -3  354.78   13.16
   2  -6  -2   16.84    2.01
   2  -6  -1 2796.54   90.94
   2  -6   0   94.26    4.88
   2  -6   1 3405.06  110.59
   2  -6   2   38.74    3.35
   2  -6   3 2719.04   89.03
   2   6   4    6.92    1.52
   2  -6   4    6.03    1.99
   2   6   5 2508.36   79.77
   2   6   5 2559.04   80.89
   2   6   6  161.69    8.21
   2   6   6  169.09    7.56
   2  -6   6  150.38    7.25
   2   6   6  171.31    8.69
   2   6   7  734.99   26.94
   2   6   7  754.69   26.28
   2   6   7  751.21   26.82
   2   6   7  780.99   27.86
   2   6   7  687.25   25.48
   2   6   8    2.32    2.33
   2   6   8    1.02    1.84
   2   6   8    2.63    2.45
   2   6   8    4.03    1.82
   2   6   8    2.10    2.97
   2   6   9  232.16   11.42
   2   6   9  259.87   11.46
   2   6   9  254.98   11.91
   2   6   9  274.19   13.06
   2   6  10   24.23    4.76
   2   6  10   23.17    3.28
   2   6  10   23.71    3.47
   2   6  10   25.48    3.84
   2   6  10   20.98    4.42
   2   6  11  954.39   36.87
   2   6  11  974.52   35.20
   2   6  11  883.89   34.66
   2   6  11 1032.66   35.82
   2   6  11 1065.11   37.23
   2   6  12   13.71    4.20
   2   6  12   14.71    4.18
   2   6  12   13.29    3.02
   2   6  12   12.57    3.63
   2   6  12   15.22    4.36
   2   6  13 1585.52   55.22
   2   6  13 1567.27   54.71
   2   6  13 1535.86   55.65
   2   6  14    2.99    3.56
   2   6  14    3.71    3.33
   2   6  14    1.60    2.96
   2   6  14    2.15    3.53
   2  -6  14    4.53    2.56
   2   6  15 1692.11   58.12
   2   6  15 1681.70   58.67
   2  -6  15 1712.96   56.99
   2   6  16    7.67    2.90
   2   6  16    3.39    2.71
   2   6  17 1250.18   43.11
   2   6  18    4.54    2.06
   2   6  18    3.86    2.02
   2   6  18    5.04    2.14
   2   6  19  283.97   11.32
   2   6  19  327.84   11.44
   2  -8  -9   27.84    3.52
   2  -8  -8  949.86   31.91
   2   8  -8  832.53   30.54
   2  -8  -7    3.59    1.98
   2   8  -7    5.19    2.21
   2  -8  -6 1935.14   62.17
   2   8  -6 1772.21   61.21
   2   8  -5    1.35    2.04
   2   8  -4 2009.06   66.56
   2   8  -3    6.65    2.17
   2   8  -3    7.78    2.26
   2   8  -2 2393.11   80.04
   2   8  -2 2437.88   79.57
   2   8  -1  111.09    6.33
   2   8  -1  104.43    5.84
   2   8   0 1587.67   51.66
   2   8   0 1449.44   50.68
   2   8   1   32.47    3.85
   2   8   2  256.96   11.92
   2   8   2  260.65   11.12
   2   8   2  277.27   12.22
   2   8   3   13.79    3.22
   2   8   3    9.81    3.01
   2   8   3   12.31    2.63
   2   8   4   44.08    4.52
   2   8   4   44.08    3.92
   2   8   4   52.07    5.01
   2   8   5   14.73    3.44
   2   8   5    9.29    2.59
   2   8   6 1282.80   46.65
   2   8   6 1395.25   46.40
   2   8   6 1250.95   45.06
   2   8   6 1431.49   47.56
   2   8   7    0.70    3.35
   2   8   7    0.26    2.78
   2   8   7    2.69    2.76
   2   8   7    1.23    2.18
   2   8   7    0.59    3.15
   2   8   8 2138.04   68.36
   2   8   8 2150.77   69.61
   2   8   9   10.50    3.33
   2   8   9    8.21    4.05
   2   8   9    7.29    2.31
   2   8  10 1819.90   63.00
   2   8  10 1825.55   64.17
   2   8  11    2.22    3.91
   2   8  11    4.93    3.01
   2   8  11    1.61    3.60
   2   8  12  627.83   24.20
   2   8  12  602.46   23.71
   2   8  12  582.26   24.60
   2   8  13   -0.24    3.51
   2   8  13    1.06    2.76
   2   8  13    2.39    3.49
   2   8  14   87.47    5.84
   2   8  14   75.45    5.78
   2   8  15    0.88    2.43
   2   8  15    1.80    2.30
   2   8  15    3.10    2.55
   2   8  16   62.93    3.97
   2   8  16   58.42    3.90
   2   8  16   64.77    4.20
   2   8  17    2.15    1.34
   2   8  17    3.13    1.20
   2   8  17    4.65    1.27
   2  10  -8   10.37    2.70
   2  10  -7  703.69   25.28
   2  10  -6    5.77    2.50
   2  10  -5  155.46    7.77
   2  10  -4    5.80    2.56
   2  10  -3  110.79    6.36
   2  10  -2   21.38    3.22
   2  10  -1  720.87   26.22
   2  10   0    2.61    2.65
   2  10   1 1291.10   44.47
   2  10   3 1502.23   51.22
   2  10   4   60.95    4.98
   2  10   5  850.91   30.41
   2  10   6   10.74    2.85
   2  10   7  135.48    8.77
   2  10   7  141.53    7.27
   2  10   8    7.57    3.91
   2  10   8    8.68    2.59
   2  10   9   26.19    4.44
   2  10   9   26.36    2.82
   2  10  10   31.94    4.53
   2  10  11  199.84    9.17
   2  10  12    7.81    2.79
   2  10  12    6.19    2.17
   2  10  13  648.32   20.15
   2  10  13  502.16   19.54
   2  12  -6  720.07   25.14
   2  12  -5    5.97    2.57
   2  12  -4 1257.90   42.66
   2  12  -3    6.16    2.85
   2  12  -2  871.47   30.60
   2  12  -1    5.15    2.77
   2  12   0  347.55   14.03
   2  12   1    6.79    2.93
   2  12   3   41.64    4.11
   2  12   4  135.86    7.18
   2  12   4  188.81    8.03
   2  12   5   21.80    3.03
   2  12   5   31.96    3.31
   3  -1  -3 2020.86   64.75
   3  -1  -2  696.12   22.59
   3  -1   0    6.29    1.12
   3   1   0    4.96    0.85
   3  -1   1  968.53   34.30
   3   1   1 1118.23   34.13
   3   1   2 2650.42   85.05
   3  -1   3 2730.81   88.39
   3   1   3 2879.83   89.08
   3  -1   4 3661.32  115.04
   3   1   4 3484.84  115.54
   3  -1   5 1719.42   57.09
   3   1   5 1833.58   57.63
   3   1   6 3935.27  126.39
   3  -1   6 3870.13  125.92
   3  -1   6 3976.82  126.52
   3  -1   7  210.54    7.99
   3   1   7  187.53    8.32
   3   1   7  187.25    7.17
   3   1   7  202.81    8.35
   3  -1   7  200.07    8.28
   3  -1   8 1855.84   54.58
   3   1   8 1616.03   55.08
   3   1   8 1740.74   55.22
   3  -1   8 1699.38   54.98
   3   1   8 1539.53   53.46
   3   1   9  719.34   26.52
   3   1   9  762.98   26.55
   3  -1   9  773.10   26.29
   3   1   9  764.94   26.56
   3  -1   9  725.97   26.31
   3   1  10  972.74   35.42
   3  -1  10 1035.43   35.16
   3   1  10 1024.41   35.48
   3  -1  10 1000.01   35.29
   3   1  10 1061.99   35.62
   3   1  11 1018.96   36.25
   3   1  11 1111.18   36.71
   3  -1  11 1081.98   36.14
   3  -1  11 1065.57   36.36
   3   1  12  217.70   10.08
   3  -1  12  203.42    9.74
   3  -1  12  218.83    9.65
   3   1  12  212.65   10.08
   3  -1  12  186.11    9.74
   3   1  12  182.71    9.96
   3  -1  13 1380.69   46.33
   3   1  13 1408.76   46.98
   3  -1  13 1303.70   46.43
   3   1  13 1355.46   46.81
   3  -1  13 1314.83   46.31
   3   1  13 1445.80   47.04
   3   1  13 1237.95   46.70
   3  -1  13 1275.63   46.40
   3  -1  14   20.12    3.08
   3   1  14   26.16    3.67
   3   1  14   18.40    3.54
   3  -1  14   18.78    3.31
   3   1  14   21.34    3.64
   3   1  14   21.85    3.74
   3  -1  14   15.42    3.39
   3  -1  15  749.62   29.05
   3   1  15  813.83   30.01
   3   1  15  836.92   30.00
   3  -1  15  802.85   29.45
   3   1  15  841.43   29.91
   3   1  15  767.61   29.74
   3  -1  15  789.46   29.49
   3   1  16  293.54   13.37
   3  -1  16  292.30   12.93
   3   1  16  299.86   13.19
   3   1  16  283.74   13.29
   3  -1  16  286.31   13.04
   3   1  17  330.17   14.28
   3  -1  17  325.68   13.85
   3   1  17  322.37   13.86
   3  -1  17  334.70   14.13
   3   1  17  332.05   14.41
   3   1  18  912.82   32.87
   3  -1  18  926.48   32.65
   3   1  19   85.48    5.28
   3  -1  19   79.83    5.03
   3  -1  20  708.96   24.84
   3   1  20  733.82   25.11
   3   1  21   33.11    2.25
   3  -3 -17  446.08   18.20
   3  -3 -16  272.76   12.43
   3  -3 -15  960.96   34.26
   3  -3  -3 2007.51   64.79
   3   3  -2  886.32   28.51
   3  -3  -2  900.74   29.20
   3   3  -1 2285.28   72.22
   3  -3  -1 2203.58   72.67
   3   3   0  806.31   26.08
   3  -3   0  789.84   26.43
   3  -3   1 3494.66  110.14
   3   3   1 3378.12  109.77
   3  -3   2 2471.88   81.20
   3   3   2 2529.82   80.73
   3  -3   3 1363.19   45.84
   3   3   3 1408.80   45.48
   3  -3   4 3515.38  112.98
   3   3   4 3477.59  112.64
   3   3   5   10.24    1.78
   3  -3   5   10.18    2.07
   3   3   6 1904.24   62.99
   3  -3   6 1926.75   63.05
   3   3   7  184.79    8.31
   3  -3   7  200.71    8.55
   3   3   8 1632.06   52.72
   3   3   8 1596.91   53.30
   3  -3   8 1519.06   52.12
   3  -3   8 1647.78   53.32
   3   3   9  294.28   11.56
   3   3   9  309.76   13.40
   3   3   9  305.51   12.38
   3  -3   9  287.94   11.19
   3  -3   9  296.41   12.09
   3   3  10 1460.82   50.33
   3   3  10 1516.94   49.53
   3  -3  10 1343.81   47.83
   3  -3  10 1444.21   48.92
   3   3  10 1563.02   50.00
   3   3  11 1158.90   41.07
   3   3  11 1156.00   40.24
   3  -3  11 1122.88   39.64
   3   3  12  180.50   10.04
   3   3  12  178.40    9.44
   3  -3  12  182.88    9.01
   3   3  12  194.25    9.88
   3  -3  12  180.46    9.45
   3   3  13 1080.54   39.36
   3   3  13 1088.53   39.73
   3  -3  13 1044.50   38.51
   3   3  13 1195.69   39.98
   3  -3  13 1097.42   39.00
   3  -3  14   61.14    4.97
   3   3  14   71.53    5.98
   3   3  14   77.57    6.13
   3   3  14   62.54    6.00
   3  -3  14   66.49    5.38
   3   3  15  930.13   34.74
   3   3  15  995.23   35.07
   3   3  15  900.89   34.93
   3  -3  15  950.53   33.96
   3   3  16  287.93   13.16
   3   3  16  286.00   13.40
   3  -3  16  274.11   12.32
   3   3  17  181.92    9.43
   3  -3  17  184.04    8.85
   3   3  17  180.87    9.58
   3   3  18  430.39   17.13
   3  -3  18  432.81   16.41
   3  -3  19   17.13    2.28
   3   3  19   20.01    2.78
   3   3  20  312.64   12.17
   3   3  20  337.29   12.24
   3  -5 -14  259.23   11.87
   3  -5 -13 1000.24   35.52
   3  -5 -12  125.75    6.88
   3  -5 -11 1096.40   37.95
   3  -5 -10  998.86   34.57
   3  -5  -9  362.94   13.95
   3  -5  -8 2052.12   67.52
   3  -5  -7  212.38    8.68
   3  -5  -6 2539.79   82.61
   3  -5  -5  199.07    7.98
   3  -5  -4 1306.12   43.15
   3  -5  -3 1189.61   39.42
   3  -5  -2  187.73    7.52
   3  -5  -1 2313.58   75.19
   3  -5   0    9.50    1.83
   3  -5   1 2180.91   69.18
   3   5   1 2075.37   68.14
   3  -5   2  639.48   22.42
   3   5   2  628.24   21.42
   3  -5   3 1872.99   61.98
   3   5   3 1870.76   61.08
   3  -5   4 2777.67   91.24
   3   5   4 2794.29   90.49
   3  -5   5  169.50    7.73
   3   5   5  165.64    7.33
   3   5   6 1362.08   44.41
   3  -5   6 1267.58   44.34
   3   5   7  122.19    6.65
   3   5   7  124.15    6.43
   3  -5   7  119.00    6.32
   3   5   8 1396.21   49.50
   3   5   8 1487.35   49.68
   3  -5   8 1362.66   49.14
   3   5   8 1536.45   50.24
   3   5   8 1567.04   51.28
   3   5   9  615.52   23.13
   3   5   9  632.53   25.13
   3   5   9  639.45   23.54
   3   5   9  655.80   24.01
   3   5   9  695.42   25.31
   3   5  10  830.66   32.71
   3   5  10  925.28   31.61
   3  -5  10  804.88   30.13
   3   5  10  811.98   30.56
   3   5  10  911.98   31.94
   3   5  10  925.43   33.12
   3   5  11 1338.70   49.46
   3   5  11 1359.75   48.19
   3   5  11 1422.17   48.74
   3   5  11 1386.05   49.72
   3   5  12  202.10   10.67
   3   5  12  192.19   11.02
   3   5  12  180.16    9.93
   3   5  12  196.60   10.50
   3   5  12  180.94   11.05
   3   5  13  995.68   35.44
   3   5  13  956.54   35.42
   3   5  13  877.37   35.84
   3  -5  13  987.75   34.82
   3   5  14  212.93   10.81
   3   5  14  205.46   10.96
   3  -5  14  217.86   10.37
   3  -5  15  538.63   20.48
   3  -5  16  325.47   13.12
   3   5  17  154.67    8.30
   3  -5  17  161.12    7.19
   3   5  18  513.25   19.88
   3   5  18  622.48   20.76
   3   5  19    5.04    1.72
   3   5  19    5.30    1.75
   3  -7 -12  115.31    7.06
   3  -7 -11 1292.23   45.04
   3  -7 -10  570.45   21.73
   3  -7  -9  327.72   13.65
   3  -7  -8 1211.30   41.68
   3  -7  -7  106.70    5.85
   3   7  -7   98.78    5.30
   3  -7  -6 1060.33   34.94
   3   7  -6  967.18   34.18
   3   7  -5   65.81    4.12
   3  -7  -5   61.71    4.11
   3   7  -5   57.87    3.91
   3  -7  -4 1072.04   35.78
   3   7  -4 1015.82   35.38
   3  -7  -3 1751.79   56.85
   3   7  -3 1665.69   56.47
   3  -7  -2  439.04   16.23
   3   7  -2  419.39   15.88
   3  -7  -1 2566.70   80.91
   3   7  -1 2365.34   80.35
   3  -7   0   15.11    2.52
   3   7   0   10.61    2.19
   3   7   0   11.75    3.11
   3  -7   1 1165.25   40.67
   3   7   1 1167.74   41.31
   3   7   1 1206.38   40.84
   3  -7   2  437.56   17.08
   3   7   2  436.64   16.63
   3   7   2  464.56   17.64
   3   7   3 1011.50   36.81
   3   7   3 1026.03   35.86
   3   7   3 1114.44   37.33
   3   7   4 1038.22   37.20
   3   7   4 1167.20   38.94
   3   7   5  884.86   33.16
   3   7   5  954.31   32.94
   3   7   5  879.42   31.95
   3   7   5  984.65   33.92
   3   7   6 1258.38   46.08
   3   7   6 1414.89   46.36
   3   7   6 1365.62   45.93
   3   7   6 1243.56   44.70
   3   7   6 1388.53   47.17
   3   7   7   59.23    5.23
   3   7   7   70.39    5.70
   3   7   7   65.44    5.20
   3   7   7   60.30    5.99
   3   7   7   60.15    4.33
   3   7   8 1700.10   62.02
   3   7   8 1974.46   63.20
   3   7   8 1983.43   62.67
   3   7   8 1947.84   64.01
   3   7   8 1681.34   60.39
   3   7   9  511.97   21.42
   3   7   9  618.59   23.00
   3   7   9  605.66   22.34
   3   7   9  610.62   23.75
   3   7   9  495.76   19.73
   3   7  10  497.96   20.53
   3   7  10  469.65   19.71
   3   7  10  458.94   20.96
   3   7  11  713.26   27.60
   3   7  11  711.64   27.11
   3   7  11  663.90   27.98
   3   7  12   23.93    4.60
   3   7  12   20.79    4.26
   3   7  12   23.66    4.02
   3   7  12   14.62    4.64
   3   7  13  674.89   24.81
   3   7  13  594.40   24.53
   3  -7  13  674.21   23.61
   3   7  13  559.71   24.86
   3   7  14   49.87    4.83
   3   7  14   43.90    4.70
   3  -7  14   45.86    3.70
   3   7  14   44.92    5.14
   3   7  15  484.05   18.79
   3   7  15  495.62   19.63
   3   7  16  133.04    7.01
   3   7  16  142.00    7.31
   3   7  17   96.08    4.85
   3   7  17   87.44    4.81
   3   7  18  368.47   12.37
   3   7  18  332.77   12.32
   3   9  -8  963.05   33.48
   3   9  -7    1.75    2.18
   3   9  -6 1298.65   44.25
   3   9  -5  240.60   10.50
   3   9  -4 1141.10   39.30
   3   9  -3  487.66   18.55
   3   9  -2  394.86   16.53
   3   9  -2  425.61   16.21
   3   9  -1  748.50   27.92
   3   9  -1  764.26   27.28
   3   9   0   15.28    3.20
   3   9   0   17.11    3.04
   3   9   1  750.59   28.18
   3   9   3  566.99   21.38
   3   9   4 1254.25   43.07
   3   9   4 1238.49   44.50
   3   9   5  369.13   16.49
   3   9   5  368.20   14.93
   3   9   6 1526.94   51.35
   3   9   6 1487.43   53.38
   3   9   7    7.42    3.74
   3   9   7    5.70    2.50
   3   9   8  754.18   29.72
   3   9   8  817.33   31.27
   3   9   8  853.95   28.80
   3   9   9   79.91    5.97
   3   9   9   88.02    4.99
   3   9   9   84.83    7.07
   3   9  10  222.97   11.05
   3   9  10  255.63   12.45
   3   9  11  374.39   16.86
   3   9  11  388.09   17.84
   3   9  12   30.80    3.46
   3   9  12   26.90    3.29
   3   9  12   26.58    4.04
   3   9  13  474.86   17.06
   3   9  13  471.65   16.66
   3   9  13  491.21   17.42
   3   9  14   77.31    4.40
   3   9  14   96.87    4.47
   3   9  14   80.81    4.83
   3   9  14   78.18    4.28
   3   9  14  100.45    5.13
   3   9  15  298.17   10.99
   3  11  -7   52.83    4.14
   3  11  -6  546.56   20.14
   3  11  -5  142.56    7.23
   3  11  -4  384.04   15.16
   3  11  -3  419.58   16.35
   3  11  -2  122.58    6.85
   3  11  -1  523.35   19.83
   3  11   0    1.56    2.68
   3  11   3  788.86   29.20
   3  11   3  789.87   28.42
   3  11   4  444.95   18.36
   3  11   4  457.38   17.53
   3  11   5   31.36    4.55
   3  11   5   29.90    3.56
   3  11   6  332.92   14.79
   3  11   6  354.19   13.63
   3  11   7   21.07    4.07
   3  11   7   18.20    2.61
   3  11   8  305.36   13.04
   3  11   9   82.63    5.36
   3  11  10  149.47    6.90
   4   0  -4   30.24    1.47
   4   0  -3    2.32    0.58
   4   0  -2   51.40    2.05
   4   0  -1    7.04    1.08
   4   0   1   11.05    1.62
   4   0   2 3760.36  120.68
   4   0   3    0.41    1.61
   4   0   4  620.87   21.37
   4   0   5    0.05    1.70
   4   0   5    1.15    1.43
   4   0   6 3101.73  101.96
   4   0   6 3239.26  102.49
   4   0   7    1.34    1.67
   4   0   7    2.13    1.75
   4   0   8 1544.35   51.26
   4   0   9    7.46    2.12
   4   0   9    2.12    1.77
   4   0  10   18.83    2.70
   4   0  11    7.72    2.37
   4   0  11    2.20    1.96
   4   0  11    3.47    2.53
   4   0  12  327.19   13.63
   4   0  12  290.59   13.36
   4   0  12  301.02   13.45
   4   0  12  315.04   13.77
   4   0  13    1.31    2.08
   4   0  13   -0.37    2.33
   4   0  13    4.32    2.57
   4   0  13    1.80    2.64
   4   0  14  674.96   25.64
   4   0  14  666.92   25.61
   4   0  14  699.08   25.43
   4   0  14  639.23   25.44
   4   0  15    3.56    2.41
   4   0  15    4.88    2.68
   4   0  15   -0.54    2.31
   4   0  15   -0.24    2.66
   4   0  16 1998.78   67.58
   4   0  16 1985.21   67.52
   4   0  17    2.50    2.55
   4   0  17    1.59    2.57
   4   0  18 1832.35   61.58
   4   0  19    0.36    1.89
   4   0  20  447.00   15.98
   4  -2 -18    0.78    2.01
   4  -2 -17 2126.31   71.58
   4  -2  -7 2359.81   76.16
   4  -2  -6   35.93    2.26
   4  -2  -5 2328.37   74.94
   4  -2  -4  239.35    8.51
   4   2   0 1401.58   45.14
   4   2   1  671.46   22.17
   4   2   2   19.52    1.72
   4  -2   2   16.41    2.04
   4  -2   3   19.96    2.35
   4   2   3   20.57    2.01
   4   2   4    4.29    1.54
   4  -2   4    2.55    1.81
   4   2   5  520.64   18.42
   4  -2   5  516.67   18.49
   4   2   6  111.83    5.57
   4  -2   6  101.77    5.52
   4   2   7 2759.42   90.88
   4   2   7 2845.06   91.03
   4  -2   7 2739.44   90.90
   4   2   8  204.50    9.52
   4   2   8  194.31    8.09
   4   2   8  217.03    9.26
   4   2   8  213.88    9.29
   4  -2   8  206.55    9.09
   4   2   9 5232.74  172.22
   4   2   9 5385.70  172.09
   4  -2   9 5383.54  171.38
   4   2   9 5298.80  172.18
   4  -2   9 5234.77  171.69
   4   2  10   52.73    4.61
   4  -2  10   49.36    3.68
   4  -2  10   49.29    4.04
   4   2  11 3546.86  116.71
   4  -2  11 3553.04  115.81
   4  -2  11 3484.99  116.33
   4  -2  11 3601.21  116.76
   4   2  12   87.37    6.16
   4  -2  12   88.29    5.42
   4  -2  12   87.75    5.88
   4   2  12   85.52    6.30
   4  -2  12   88.33    6.12
   4   2  13 2261.97   74.47
   4  -2  13 2169.02   73.73
   4   2  13 2181.98   74.30
   4   2  13 2317.42   74.62
   4  -2  13 2184.48   73.72
   4   2  13 2028.71   74.33
   4   2  14    2.07    2.45
   4  -2  14   -0.37    2.26
   4   2  14    0.40    2.97
   4  -2  14    4.34    2.50
   4   2  14    3.33    2.98
   4  -2  14    3.76    2.87
   4   2  14    4.91    3.12
   4   2  15  949.94   35.03
   4  -2  15  948.99   34.23
   4   2  15  974.42   35.16
   4  -2  15  942.36   34.38
   4   2  15  975.16   35.35
   4   2  16    0.62    2.73
   4  -2  16    1.35    2.22
   4   2  16    2.99    2.73
   4   2  16    1.27    3.14
   4  -2  16    3.16    2.51
   4  -2  17   65.11    4.56
   4   2  17   65.70    5.17
   4   2  17   73.96    5.49
   4  -2  17   72.28    5.07
   4  -2  18    1.82    2.14
   4   2  18    2.11    2.49
   4  -2  19  205.75    8.67
   4   2  19  208.33    9.00
   4   2  20    1.40    1.43
   4   2  20    1.92    1.50
   4  -4 -16   60.78    4.86
   4  -4 -15  183.12    9.10
   4  -4 -14  395.27   15.82
   4  -4 -13   12.79    2.39
   4  -4 -12 1365.18   46.24
   4  -4  -7    2.31    1.40
   4  -4  -6 3486.51  112.38
   4  -4  -5  337.56   12.20
   4  -4  -4 1475.70   48.27
   4  -4  -3    2.08    1.31
   4   4  -2  884.38   28.59
   4  -4  -2  894.50   29.53
   4  -4  -1    3.76    1.44
   4   4  -1    4.42    0.83
   4  -4   0  181.88    7.26
   4   4   0  177.29    6.56
   4  -4   1  215.42    8.50
   4   4   1  204.49    7.76
   4  -4   2 6536.22  209.36
   4   4   2 6509.95  208.59
   4  -4   3  341.23   13.25
   4   4   3  354.38   12.74
   4  -4   4 5090.12  162.31
   4   4   4 4980.49  161.72
   4  -4   5   33.22    3.12
   4   4   5   33.22    2.87
   4   4   6 3177.59  104.24
   4  -4   6 3213.31  104.31
   4   4   7   73.74    4.65
   4  -4   7   62.17    4.49
   4   4   8 1357.92   47.66
   4   4   8 1434.84   48.25
   4  -4   8 1455.49   48.22
   4   4   9   44.93    3.73
   4   4   9   39.31    4.66
   4   4   9   40.97    3.94
   4  -4   9   41.69    3.79
   4   4   9   47.33    4.65
   4   4   9   44.53    5.16
   4   4  10   63.34    5.67
   4   4  10   56.85    4.79
   4  -4  10   56.66    4.43
   4   4  10   62.23    5.44
   4   4  10   56.02    5.94
   4  -4  11   12.77    2.53
   4   4  11   11.11    3.45
   4   4  11   16.05    3.07
   4   4  11   15.78    3.76
   4   4  11   18.56    3.62
   4   4  11   15.35    4.32
   4   4  12  781.70   27.39
   4   4  12  748.16   28.10
   4   4  12  688.21   27.20
   4  -4  12  680.13   26.37
   4   4  12  749.54   28.00
   4   4  12  655.84   28.05
   4   4  13    6.49    3.15
   4   4  13    8.90    3.03
   4   4  13    6.70    3.33
   4   4  13    7.31    4.10
   4  -4  13    9.90    2.95
   4   4  14 1138.41   41.88
   4  -4  14 1180.72   41.01
   4   4  15    4.56    3.13
   4  -4  15    4.81    2.63
   4   4  16 1247.20   44.38
   4  -4  16 1278.88   43.46
   4   4  17    0.40    2.57
   4  -4  17    3.07    2.09
   4   4  18  922.33   32.96
   4   4  18  991.43   33.03
   4  -4  18  933.96   31.97
   4   4  19    0.72    1.59
   4   4  19    1.24    1.65
   4  -6 -14   40.69    4.07
   4  -6 -13 2658.77   88.40
   4  -6 -12   13.32    2.65
   4  -6 -11  990.48   34.78
   4  -6 -10   10.43    2.32
   4  -6  -9  199.69    8.94
   4  -6  -8    6.96    1.82
   4  -6  -7   70.35    4.28
   4  -6  -6   56.77    3.73
   4  -6  -5 2487.55   81.28
   4  -6  -4    2.76    1.46
   4  -6  -3 3004.58   97.71
   4  -6  -2   24.85    2.46
   4  -6  -1 3518.22  114.17
   4  -6   0    4.47    1.80
   4  -6   1 1439.40   48.59
   4  -6   2   85.17    5.23
   4  -6   3  805.41   28.65
   4  -6   4    1.89    1.89
   4   6   4   15.47    2.05
   4   6   5  681.54   24.36
   4  -6   5  628.15   24.49
   4   6   5  739.28   25.20
   4   6   5  710.99   25.91
   4   6   5  669.44   24.15
   4  -6   6    5.61    1.98
   4   6   6    7.32    2.04
   4   6   6    6.41    2.64
   4   6   6    7.76    2.61
   4   6   6    4.88    3.04
   4   6   6    5.38    2.09
   4   6   7 1707.71   60.65
   4   6   7 1873.77   60.64
   4  -6   7 1654.26   59.95
   4   6   7 1969.20   61.44
   4   6   7 1892.54   62.40
   4   6   7 1753.84   59.44
   4   6   8    5.22    2.30
   4   6   8    3.47    2.66
   4   6   8    6.13    2.86
   4   6   8    6.06    2.12
   4   6   8    1.73    3.46
   4   6   9 2611.60   89.52
   4   6   9 2638.97   87.80
   4   6   9 2845.57   88.67
   4   6   9 2698.35   89.77
   4   6  10   10.67    3.88
   4   6  10    8.16    2.71
   4   6  10   10.12    3.36
   4   6  10    6.55    4.17
   4   6  11 1997.62   70.16
   4   6  11 1867.03   70.19
   4   6  12    3.54    3.66
   4   6  12    0.57    3.00
   4   6  12    1.90    3.81
   4   6  13 1690.32   57.67
   4   6  13 1633.29   57.97
   4   6  13 1481.82   58.44
   4  -6  13 1835.15   57.35
   4   6  14   61.91    5.12
   4   6  14   58.66    5.45
   4  -6  14   67.86    4.83
   4   6  14   56.13    5.82
   4   6  15  431.96   18.08
   4   6  15  462.74   18.51
   4  -6  15  449.94   16.83
   4   6  16    3.92    2.49
   4  -6  16    2.30    1.57
   4   6  16    5.98    2.92
   4   6  17    4.07    1.97
   4   6  17    2.38    2.00
   4   6  18    1.07    1.37
   4  -8  -9    0.84    1.94
   4  -8  -8 2136.02   67.76
   4   8  -8 1923.01   66.28
   4  -8  -7    3.25    1.97
   4   8  -7    3.20    2.05
   4  -8  -6 1591.18   51.74
   4   8  -6 1457.33   50.66
   4  -8  -5    3.53    2.04
   4   8  -5    2.51    2.09
   4   8  -4 1005.78   36.45
   4  -8  -4 1108.70   36.91
   4   8  -4 1042.52   36.07
   4  -8  -3   98.68    5.90
   4   8  -3   85.34    5.72
   4   8  -3   99.87    5.58
   4   8  -3  102.58    6.51
   4   8  -2  375.19   15.63
   4   8  -2  383.47   15.07
   4   8  -2  403.72   16.27
   4   8  -1  103.12    6.44
   4   8  -1   97.36    5.73
   4   8   0 1275.26   44.27
   4   8   0 1256.52   43.21
   4   8   1   94.13    6.42
   4   8   1   87.78    6.04
   4   8   2 1472.94   51.73
   4   8   2 1488.50   50.64
   4   8   2 1511.21   51.67
   4   8   3   91.83    6.64
   4   8   3   98.67    5.99
   4   8   3   99.22    6.77
   4   8   4 1124.71   38.89
   4   8   4 1107.01   40.25
   4   8   5    7.69    3.15
   4   8   5    9.46    3.84
   4   8   5   12.47    2.88
   4   8   6 2477.20   82.61
   4   8   6 2395.51   81.33
   4   8   6 2547.93   84.19
   4   8   7   84.48    6.37
   4   8   7   80.93    5.34
   4   8   7   83.42    7.26
   4   8   8  392.89   16.92
   4   8   8  378.77   14.95
   4   8   8  379.95   17.81
   4   8   9   17.44    4.06
   4   8   9   14.03    4.57
   4   8   9   13.36    2.50
   4   8  10    3.99    3.39
   4   8  10    5.81    3.95
   4   8  11    1.41    3.28
   4   8  11    2.45    3.11
   4   8  11    0.76    3.77
   4   8  12  121.28    7.35
   4   8  12   91.91    6.69
   4  -8  12  128.14    6.41
   4   8  12  101.98    7.59
   4   8  13    3.04    2.90
   4   8  13    3.96    2.61
   4   8  13    2.30    2.99
   4  -8  13    2.30    1.75
   4   8  14  541.32   19.43
   4   8  14  585.16   20.08
   4   8  15    1.57    1.65
   4   8  15   -0.05    1.62
   4   8  15    0.49    1.79
   4   8  16  770.39   27.98
   4   8  16  915.38   28.14
   4  10  -8    6.50    2.34
   4  10  -7  258.10   10.99
   4  10  -6   37.83    3.66
   4  10  -5 1159.52   39.92
   4  10  -4    3.33    2.61
   4  10  -3  965.11   33.91
   4  10  -2    6.81    2.71
   4  10  -1 1304.59   44.96
   4  10   0   12.29    3.11
   4  10   2   10.28    3.00
   4  10   3  154.98    8.18
   4  10   4   26.65    3.72
   4  10   5  377.49   15.14
   4  10   6    4.84    2.55
   4  10   7  554.06   23.10
   4  10   7  615.54   21.52
   4  10   8   16.21    4.00
   4  10   8   17.27    2.49
   4  10  11 1168.43   33.61
   4  10  11  823.45   32.62
   4  10  12   12.32    2.03
   4  12  -6  399.14   14.92
   4  12  -5   11.73    2.72
   4  12  -4  206.18    9.15
   4  12  -3   13.18    3.00
   4  12  -2    3.01    2.64
   4  12  -1   15.24    3.16
   4  12   0  269.43   11.47
   4  12   2  393.54   16.91
   4  12   2  598.30   18.34
   4  12   3    2.18    2.46
   4  12   3    3.70    2.38
   4  12   4  415.13   17.56
   4  12   4  568.22   17.97
   5  -1 -18   39.28    3.85
   5  -1  -7 2494.50   80.28
   5  -1  -6  461.44   15.57
   5   1  -4 1154.73   37.69
   5  -1  -4 1267.66   38.21
   5   1  -2 1760.38   58.05
   5  -1  -2 1864.84   58.15
   5  -1  -1 2290.33   74.22
   5   1  -1 2327.20   74.14
   5  -1   0  195.99    7.71
   5   1   0  217.46    7.61
   5  -1   1  220.27    8.88
   5   1   1  256.18    8.83
   5  -1   2 1516.79   51.90
   5   1   2 1652.77   51.83
   5  -1   3  548.52   19.73
   5   1   3  590.30   19.70
   5  -1   4 1717.39   58.04
   5   1   4 2276.47   59.87
   5  -1   5 1001.87   33.60
   5   1   5 1157.72   35.16
   5   1   6 1710.74   56.74
   5   1   7 1163.13   39.54
   5   1   7 1154.94   39.24
   5   1   8  128.27    6.46
   5   1   8  125.41    6.71
   5  -1   8  126.81    6.54
   5   1   9 1212.72   41.70
   5   1   9 1303.59   42.44
   5  -1   9 1290.72   42.16
   5   1   9 1144.87   42.09
   5  -1   9 1174.41   41.87
   5   1  10   98.36    6.28
   5  -1  10   99.71    6.11
   5   1  10   95.98    6.21
   5  -1  10  119.88    6.52
   5  -1  10  104.61    6.53
   5   1  11  876.54   31.11
   5  -1  11  892.09   30.76
   5   1  11  812.17   30.78
   5  -1  11  811.54   30.67
   5   1  11  836.27   30.95
   5  -1  11  855.56   30.91
   5   1  12  505.91   19.98
   5  -1  12  497.24   19.47
   5  -1  12  488.22   19.64
   5   1  12  488.55   19.95
   5   1  12  469.48   19.95
   5  -1  12  515.99   19.85
   5   1  13  182.14    9.87
   5  -1  13  190.61    9.55
   5  -1  13  178.36    9.59
   5   1  13  179.13    9.83
   5  -1  13  193.88    9.80
   5   1  13  187.95   10.01
   5  -1  13  192.18    9.72
   5  -1  14  885.92   34.24
   5   1  14  931.76   35.05
   5   1  14  986.86   35.16
   5  -1  14  965.37   34.72
   5   1  14  995.52   35.10
   5   1  14  968.23   35.08
   5  -1  14  983.37   34.70
   5   1  15   32.72    4.18
   5  -1  15   32.24    4.01
   5   1  15   39.41    4.36
   5  -1  15   28.64    3.95
   5   1  15   36.71    4.41
   5   1  16 1015.08   36.26
   5  -1  16 1008.99   35.88
   5   1  16  999.11   35.87
   5   1  16 1022.52   36.30
   5  -1  16 1006.45   35.86
   5   1  17  198.92    9.37
   5  -1  17  195.73    8.98
   5   1  17  177.79    8.70
   5  -1  17  190.49    9.13
   5   1  17  190.94    9.42
   5  -1  18  342.31   13.66
   5   1  18  347.04   13.87
   5   1  19  491.34   17.63
   5  -1  19  478.85   17.44
   5   1  20   57.72    3.14
   5  -3 -17  811.51   29.53
   5  -3 -16  337.01   14.06
   5  -3 -15  999.64   35.03
   5  -3 -14 1141.04   39.22
   5  -3 -13  439.89   16.60
   5  -3 -12 1070.83   36.46
   5  -3 -11   24.16    2.43
   5  -3 -10 3738.63  120.75
   5  -3  -9 1599.14   52.57
   5  -3  -8 1895.10   61.81
   5  -3  -7 5064.06  162.36
   5  -3  -6  356.19   12.64
   5  -3  -1 1032.20   34.05
   5  -3   0 3232.37  104.13
   5  -3   1  407.38   14.67
   5  -3   2 3834.79  123.87
   5  -3   3  424.36   15.66
   5  -3   4 1871.67   61.79
   5   3   5 1006.13   34.81
   5  -3   5 1037.20   34.96
   5   3   6  622.21   22.76
   5  -3   6  646.70   22.87
   5   3   7 1307.28   46.26
   5  -3   7 1421.38   46.51
   5   3   8   63.62    4.02
   5   3   8   63.07    4.68
   5  -3   8   64.63    4.60
   5   3   9 2309.96   71.68
   5   3   9 2170.12   70.89
   5  -3   9 2025.42   69.37
   5  -3   9 2150.10   70.45
   5   3   9 2273.93   71.52
   5   3  10  222.07   10.63
   5   3  10  203.86   10.17
   5  -3  10  212.00    9.82
   5   3  10  214.62   10.74
   5   3  11 1604.99   52.95
   5   3  11 1530.97   52.72
   5  -3  11 1577.29   52.24
   5   3  11 1519.12   53.01
   5   3  12  843.92   32.72
   5  -3  12  902.75   32.35
   5   3  12  867.24   33.14
   5   3  12  948.68   33.51
   5  -3  12  951.52   32.70
   5   3  12  810.38   33.20
   5  -3  13  195.73    9.90
   5   3  13  196.93   10.72
   5  -3  13  202.31   10.08
   5  -3  14  686.87   26.33
   5   3  14  735.38   27.78
   5  -3  14  746.59   26.92
   5  -3  15   20.91    3.01
   5   3  15   20.99    3.62
   5  -3  15   20.66    3.49
   5   3  16  513.96   20.37
   5   3  16  496.35   20.45
   5  -3  16  544.06   19.94
   5   3  17  136.40    7.16
   5   3  17  123.55    7.13
   5  -3  17  128.29    6.68
   5   3  18  286.31   11.63
   5  -3  18  281.22   11.10
   5   3  19  419.06   14.91
   5   3  19  451.36   15.00
   5  -5 -16  221.19   10.58
   5  -5 -11   12.58    2.21
   5  -5 -10 1843.21   61.15
   5  -5  -9  251.75   10.25
   5  -5  -8 1125.68   37.95
   5  -5  -7 1718.43   56.70
   5  -5  -6  995.95   33.58
   5  -5  -5 1671.36   54.98
   5  -5  -4   30.34    2.48
   5  -5  -3 1948.74   63.77
   5  -5  -2 1000.49   33.69
   5  -5  -1 2230.55   72.95
   5  -5   0 3005.01   93.99
   5   5   0 2827.48   92.82
   5   5   1  824.49   27.86
   5  -5   1  844.89   28.96
   5  -5   2 2329.96   79.53
   5   5   2 2476.30   78.65
   5  -5   3  584.63   21.51
   5   5   3  589.43   20.73
   5  -5   4 2014.39   67.84
   5   5   4 2061.75   67.33
   5  -5   5 1155.55   41.26
   5   5   5 1245.81   41.09
   5   5   6  734.93   26.00
   5  -5   6  689.93   25.86
   5   5   6  729.86   27.32
   5   5   7 1375.47   46.99
   5   5   7 1275.02   46.66
   5  -5   7 1383.07   47.03
   5   5   7 1322.91   48.41
   5   5   8   69.40    5.03
   5   5   8   71.98    5.27
   5  -5   8   75.60    5.24
   5   5   8   75.72    6.09
   5   5   8   74.96    5.91
   5   5   8   65.64    6.45
   5   5   9 1979.27   70.82
   5   5   9 2206.12   73.38
   5   5   9 2145.19   71.95
   5  -5   9 2059.71   70.97
   5   5   9 2350.82   73.20
   5   5   9 2277.67   72.67
   5   5   9 1966.08   73.21
   5   5  10  180.30   10.18
   5   5  10  163.33    9.10
   5  -5  10  153.73    8.15
   5   5  10  172.01    9.66
   5   5  10  146.26   10.33
   5   5  11  742.58   27.92
   5   5  11  699.81   27.05
   5   5  11  764.39   27.85
   5   5  12  635.06   22.97
   5   5  12  585.06   23.43
   5   5  13   81.97    6.73
   5   5  13   83.04    7.31
   5  -5  13  104.38    6.53
   5  -5  14  718.24   25.94
   5   5  14  681.37   27.30
   5  -5  15    7.47    2.37
   5   5  15    4.38    2.92
   5  -5  16  624.81   22.25
   5   5  17   58.40    3.93
   5   5  17   71.80    4.51
   5  -5  17   67.62    3.67
   5  -7 -12 1339.04   46.41
   5  -7 -11    9.87    2.46
   5  -7 -10 1409.85   48.27
   5  -7  -9  182.88    8.70
   5  -7  -8  794.31   27.06
   5   7  -8  723.06   26.02
   5  -7  -7  552.07   19.57
   5   7  -7  497.38   18.67
   5  -7  -6  313.36   12.71
   5   7  -6  316.06   12.28
   5  -7  -5 1840.96   60.51
   5   7  -5 1789.92   59.97
   5  -7  -4   52.29    3.90
   5   7  -4   54.52    3.86
   5   7  -4   60.26    4.98
   5  -7  -3 2507.65   81.12
   5   7  -3 2537.58   82.19
   5   7  -3 2372.72   80.63
   5  -7  -2  580.06   21.36
   5   7  -2  594.92   22.45
   5   7  -2  570.77   20.99
   5  -7  -1  520.16   19.65
   5   7  -1  534.93   20.69
   5   7  -1  508.33   19.10
   5  -7   0 1469.69   49.44
   5   7   0 1412.24   48.70
   5   7   0 1441.25   49.19
   5   7   0 1470.20   50.38
   5  -7   1   74.94    5.23
   5   7   1   82.17    6.35
   5   7   1   86.49    5.61
   5  -7   2 1154.12   41.83
   5   7   2 1242.00   41.51
   5   7   2 1224.09   43.17
   5   7   2 1216.39   42.40
   5  -7   3   10.16    2.61
   5   7   3    9.54    3.12
   5   7   3   14.18    2.79
   5   7   4 1666.10   58.26
   5   7   4 1685.13   57.14
   5   7   4 1747.48   58.73
   5   7   5  719.08   28.74
   5   7   5  812.68   28.99
   5   7   5  850.83   28.94
   5   7   5  747.39   27.67
   5   7   5  755.37   29.51
   5   7   6  633.24   25.86
   5   7   6  715.31   26.52
   5   7   6  751.91   26.49
   5   7   6  671.99   27.10
   5   7   6  664.70   24.80
   5   7   7 1303.82   48.80
   5   7   7 1475.20   50.02
   5   7   7 1310.23   50.23
   5   7   7 1375.69   47.54
   5   7   8    4.60    3.90
   5   7   8    1.53    3.34
   5   7   8    4.89    3.04
   5   7   8    4.01    4.10
   5   7   8    3.13    2.20
   5   7   9  636.86   25.18
   5   7   9  713.93   25.20
   5   7  10   59.90    6.33
   5   7  10   69.12    5.97
   5   7  10   50.16    6.54
   5   7  11  436.71   17.08
   5   7  11  356.98   16.91
   5   7  11  416.47   17.06
   5   7  11  310.94   17.06
   5   7  12  214.61   11.71
   5   7  12  242.55   11.86
   5   7  12  231.28   12.47
   5   7  13  175.34    8.85
   5   7  13  166.84    9.38
   5  -7  13  199.90    8.65
   5   7  13  177.38    9.93
   5   7  14  318.87   13.38
   5  -7  14  340.17   12.25
   5   7  15   36.65    3.33
   5   7  15   41.20    3.67
   5   7  16  478.82   16.92
   5   7  16  424.36   16.77
   5   9  -9  271.93   11.21
   5   9  -8  743.56   26.39
   5   9  -7  730.42   26.07
   5   9  -6  354.33   14.11
   5   9  -5  776.63   27.76
   5   9  -4    4.41    2.46
   5   9  -3 1141.02   39.48
   5   9  -2  209.30    9.77
   5   9  -1  454.39   17.77
   5   9   0  405.83   16.29
   5   9   2  936.76   33.43
   5   9   3  270.01   11.78
   5   9   3  238.18   12.10
   5   9   4 1395.26   44.96
   5   9   4 1172.48   45.66
   5   9   5  270.98   11.24
   5   9   5  211.65   11.95
   5   9   6  385.57   14.19
   5   9   6  280.75   15.00
   5   9   7  346.89   12.63
   5   9   7  230.22   13.46
   5   9   8    5.22    2.20
   5   9   8    2.60    3.60
   5   9   9  302.76   14.68
   5   9   9  337.07   15.97
   5   9  10   53.14    4.48
   5   9  10   60.28    5.39
   5   9  11  248.18   10.82
   5   9  11  230.16   10.06
   5  -9  11  245.24    9.57
   5   9  11  238.47   10.98
   5   9  12  298.32   11.59
   5   9  12  311.31   11.16
   5   9  13   88.33    4.65
   5  11  -8  240.87   10.00
   5  11  -7  560.08   20.36
   5  11  -6  111.45    6.07
   5  11  -5  758.98   26.99
   5  11  -4   14.22    2.93
   5  11  -3  516.65   19.50
   5  11  -2  188.52    9.09
   5  11  -1  525.17   19.95
   5  11   0  541.17   20.56
   5  11   2  354.59   14.52
   5  11   3  158.96    8.08
   5  11   4  382.64   16.68
   5  11   4  415.45   15.73
   5  11   5  230.11   11.22
   5  11   5  244.17   10.18
   5  11   6  100.30    6.53
   5  11   6  102.67    5.25
   5  11   7  257.31   11.29
   5  11   8    5.03    2.55
   6   0 -18  248.51   10.94
   6   0  -8 1545.56   50.06
   6   0  -7    1.47    0.82
   6   0  -6  805.11   26.26
   6   0  -5    0.97    0.73
   6   0  -3    1.00    0.86
   6   0  -1   -0.20    1.29
   6   0   1    0.42    1.51
   6   0   3    1.52    1.70
   6   0   4 2462.02   80.44
   6   0   5    2.46    1.97
   6   0   5    3.35    1.62
   6   0   6   38.05    2.88
   6   0   6   66.48    4.16
   6   0   7    0.69    1.83
   6   0   7    5.75    1.74
   6   0   8 1304.91   44.56
   6   0   9    1.16    2.04
   6   0   9    2.13    2.01
   6   0  10 1890.67   64.10
   6   0  11    1.06    2.06
   6   0  12 1671.44   57.78
   6   0  12 1651.00   57.73
   6   0  12 1707.49   57.76
   6   0  13   -0.78    2.27
   6   0  13    1.38    2.61
   6   0  13    0.86    2.60
   6   0  14 1818.48   61.46
   6   0  14 1767.15   60.96
   6   0  14 1782.68   61.20
   6   0  15    1.18    2.51
   6   0  15   -0.71    2.24
   6   0  15    1.82    2.84
   6   0  16 1252.61   43.10
   6   0  16 1219.41   42.98
   6   0  17    0.60    2.21
   6   0  17    2.20    2.41
   6   0  18   87.12    5.02
   6   0  19    1.52    1.56
   6  -2 -18    8.60    2.38
   6  -2 -17 1968.12   66.10
   6  -2 -16    5.91    1.93
   6  -2 -15  427.29   16.38
   6  -2 -14    5.15    1.79
   6  -2 -13    4.40    1.68
   6  -2 -12    9.07    1.69
   6  -2 -11  723.67   24.83
   6  -2 -10   42.95    2.83
   6  -2  -9 4808.66  154.30
   6  -2  -8    4.67    1.39
   6  -2  -6   25.16    1.94
   6  -2  -4  187.03    6.95
   6  -2  -3 1222.68   41.43
   6   2  -3 1284.80   40.69
   6  -2  -2  121.26    5.14
   6   2  -2  136.45    4.71
   6  -2  -1  620.15   21.88
   6   2  -1  674.91   21.52
   6  -2   0   72.21    3.69
   6   2   0   63.82    3.11
   6   2   1 2507.26   80.92
   6   2   2    4.56    1.67
   6   2   3 4297.26  138.43
   6   2   4    2.36    1.75
   6   2   5 4917.78  163.39
   6  -2   5 5206.44  163.39
   6   2   6  132.52    6.92
   6  -2   6  149.69    7.24
   6   2   7 5734.48  193.91
   6  -2   7 6292.08  194.12
   6   2   8    2.28    2.18
   6  -2   8    1.36    1.90
   6   2   8    2.13    2.09
   6   2   8    0.39    2.01
   6   2   9 3756.14  118.04
   6   2   9 3681.04  118.39
   6  -2   9 3765.86  117.72
   6   2   9 3397.88  118.23
   6  -2   9 3812.84  118.13
   6   2   9 3469.02  118.51
   6   2   9 3232.97  118.56
   6   2  10   51.93    4.43
   6  -2  10   52.42    4.20
   6  -2  10   48.91    4.31
   6  -2  10   48.89    4.69
   6   2  10   43.85    5.07
   6  -2  11  813.96   30.33
   6  -2  11  885.78   31.08
   6  -2  11  864.49   31.08
   6   2  11  818.46   31.63
   6  -2  12   22.59    3.43
   6   2  12   20.24    3.42
   6   2  12   24.54    4.22
   6  -2  12   23.80    3.86
   6  -2  13    8.33    2.64
   6   2  13    9.32    3.02
   6   2  13   18.60    3.77
   6   2  13    7.30    3.37
   6  -2  13    8.64    2.93
   6   2  14   19.38    3.78
   6  -2  14   17.45    3.29
   6   2  14   15.28    3.60
   6  -2  14   17.30    3.32
   6   2  15  319.90   14.16
   6  -2  15  308.42   13.37
   6   2  15  322.85   14.07
   6  -2  15  307.92   13.39
   6   2  16    0.32    2.52
   6  -2  16    3.41    2.32
   6   2  16    0.61    2.37
   6   2  16    2.48    2.85
   6  -2  16   -0.55    2.18
   6  -2  17  866.73   31.37
   6   2  17  924.34   32.05
   6   2  17  963.90   32.54
   6  -2  17  947.91   32.10
   6  -2  18    2.92    1.77
   6   2  18    4.21    1.96
   6   2  19  799.78   28.46
   6  -2  19  822.41   28.21
   6  -4 -17    2.46    1.94
   6  -4 -16 1901.87   64.10
   6  -4 -15    2.83    1.81
   6  -4 -14 2834.46   93.27
   6  -4 -13   15.97    2.32
   6  -4 -12 3276.59  106.75
   6  -4 -11    1.17    1.54
   6  -4 -10 2089.70   68.59
   6  -4  -4 3239.48  104.49
   6  -4  -3    8.97    1.63
   6   4  -3    1.54    0.66
   6  -4  -2 3426.86  110.54
   6  -4  -1    4.89    1.62
   6  -4   0 5845.32  187.79
   6  -4   1  204.66    8.78
   6  -4   2 3961.61  130.93
   6   4   2 4101.22  130.39
   6  -4   3   74.75    4.75
   6   4   3   74.56    4.32
   6  -4   4  882.32   31.27
   6   4   4  910.31   31.07
   6  -4   5    5.73    2.14
   6   4   5    4.63    1.94
   6   4   6   98.20    5.91
   6  -4   6  101.41    5.90
   6  -4   7   11.19    2.59
   6   4   7    7.57    2.37
   6   4   7    9.59    3.09
   6   4   7    8.02    3.76
   6   4   8  107.34    6.03
   6   4   8  114.63    6.79
   6  -4   8  108.62    6.49
   6   4   8  115.84    7.43
   6   4   8   92.65    7.53
   6   4   9   97.49    7.12
   6   4   9   98.58    6.57
   6  -4   9  106.92    6.35
   6   4   9  115.08    7.61
   6   4  10 2191.18   70.68
   6   4  10 2031.31   69.96
   6  -4  10 2146.12   69.34
   6   4  10 2182.44   70.94
   6   4  11   29.50    4.19
   6   4  11   24.60    3.87
   6  -4  11   30.17    3.64
   6   4  11   28.70    4.67
   6   4  11   29.77    4.41
   6   4  11   25.19    4.88
   6   4  12 2214.36   81.68
   6   4  12 2288.08   82.19
   6   4  12 2429.45   82.98
   6   4  13    0.86    3.11
   6  -4  13    3.74    2.84
   6   4  13    2.62    3.38
   6   4  14 1701.02   60.05
   6   4  14 1765.66   60.52
   6  -4  14 1763.92   59.14
   6   4  15    7.63    3.01
   6  -4  15   11.11    2.70
   6   4  15   10.33    3.30
   6   4  16  749.31   27.58
   6  -4  16  775.67   26.97
   6  -4  17   13.58    2.19
   6   4  18   94.40    4.77
   6  -6 -14   70.34    5.08
   6  -6 -13   39.91    3.77
   6  -6 -12    4.09    1.98
   6  -6 -11  547.61   20.44
   6  -6 -10   17.41    2.50
   6  -6  -9 1356.32   45.86
   6  -6  -8   27.68    2.79
   6  -6  -7 2479.65   81.32
   6  -6  -6   82.72    4.70
   6  -6  -5 3156.82  102.75
   6  -6  -4   40.34    3.12
   6  -6  -3 1292.57   43.53
   6  -6  -2   92.76    5.20
   6  -6  -1   30.92    3.10
   6  -6   0   12.92    2.44
   6  -6   1  533.80   20.22
   6  -6   2  170.78    8.30
   6   6   2  153.12    8.87
   6  -6   3 2409.37   82.01
   6   6   3 2456.66   82.40
   6   6   3 2530.92   81.47
   6  -6   4   83.90    5.41
   6   6   4   73.47    4.82
   6   6   4   74.59    5.42
   6   6   4   72.11    5.76
   6   6   4   79.42    5.02
   6   6   4   73.23    6.24
   6   6   5 3713.25  117.06
   6  -6   5 3335.47  116.83
   6   6   5 3822.54  117.98
   6   6   5 3589.26  116.52
   6   6   5 3400.50  118.31
   6  -6   6   13.82    2.67
   6   6   6    6.23    2.28
   6   6   6   10.71    2.89
   6   6   6   16.82    3.51
   6   6   6   12.54    2.64
   6   6   6    8.85    3.67
   6   6   7 3998.22  140.65
   6   6   7 4639.98  141.47
   6  -6   7 4333.60  140.66
   6   6   7 4873.94  142.48
   6   6   7 3682.68  142.17
   6   6   7 4344.19  139.78
   6   6   8    4.68    2.56
   6   6   8    6.32    2.70
   6   6   8    6.65    3.41
   6   6   8    4.77    2.19
   6   6   8    2.13    3.62
   6   6   9 1328.71   46.41
   6   6   9 1306.50   45.25
   6   6   9 1450.38   46.41
   6   6  10   11.23    3.51
   6   6  10    5.81    4.25
   6   6  11  452.54   17.67
   6   6  11  409.15   18.00
   6   6  12    2.05    3.00
   6   6  12    2.88    3.14
   6   6  12    5.17    3.93
   6  -6  12    2.57    2.77
   6   6  13    6.81    2.79
   6   6  13    0.74    2.94
   6   6  13    2.56    3.23
   6  -6  13    2.10    2.52
   6   6  14    9.99    3.08
   6   6  14    7.57    2.87
   6   6  14   12.89    3.48
   6  -6  14   11.89    2.53
   6   6  15  218.01   10.12
   6   6  15  250.42   10.56
   6  -6  15  228.72    9.31
   6   6  16    2.78    1.80
   6  -6  16    1.42    1.19
   6   6  16    4.06    1.98
   6   6  17  622.05   22.16
   6   6  17  693.17   22.37
   6  -8  -9    5.51    2.19
   6   8  -9    2.23    2.04
   6  -8  -8  393.76   15.72
   6   8  -8  368.75   14.54
   6  -8  -7   27.07    3.31
   6   8  -7   17.60    2.70
   6  -8  -6  106.07    6.32
   6   8  -6  103.53    5.84
   6  -8  -5   51.27    4.35
   6   8  -5   53.94    4.10
   6   8  -5   56.27    5.12
   6  -8  -4 1610.47   55.39
   6   8  -4 1601.98   54.74
   6   8  -4 1698.30   56.44
   6  -8  -3   25.95    3.33
   6   8  -3   28.16    3.40
   6   8  -3   29.52    4.59
   6  -8  -2 2542.70   88.06
   6   8  -2 2695.29   87.55
   6   8  -2 2732.84   89.40
   6  -8  -1   44.76    4.44
   6   8  -1   54.43    4.49
   6   8  -1   59.85    6.00
   6   8   0 3304.27  110.37
   6   8   1   96.55    6.51
   6   8   2 2932.98  101.01
   6   8   2 2844.74  100.28
   6   8   3  123.96    7.05
   6   8   3  105.53    7.38
   6   8   4 1428.52   51.55
   6   8   4 1359.07   51.43
   6   8   5    6.59    3.48
   6   8   5    8.52    2.82
   6   8   6  184.33    9.39
   6   8   6  162.31    8.18
   6   8   7    5.90    3.30
   6   8   7    8.83    3.37
   6   8   7    3.40    3.59
   6   8   7    8.82    2.54
   6   8   8  275.98   14.00
   6   8   8  233.33   14.33
   6   8   9    3.40    3.30
   6   8   9    5.05    3.65
   6   8  10  488.41   22.07
   6   8  10  569.48   23.45
   6   8  11    3.43    3.00
   6   8  11   -0.10    2.45
   6   8  11    2.08    3.22
   6   8  12  879.91   32.48
   6   8  12  900.45   32.80
   6  -8  12  967.54   32.13
   6   8  13    0.25    1.76
   6   8  13    1.03    1.76
   6   8  13    1.49    2.20
   6  -8  13    0.88    1.32
   6   8  14 1281.27   44.29
   6   8  14 1438.68   44.85
   6  10  -9 1238.40   41.90
   6  10  -8    0.45    2.18
   6  10  -7 1548.23   52.08
   6  10  -6    9.48    2.71
   6  10  -5 1584.98   53.57
   6  10  -4    9.41    2.80
   6  10  -3  966.28   34.15
   6  10  -2   19.86    3.42
   6  10  -1   16.16    3.29
   6  10   0    8.48    2.94
   6  10   2   75.19    5.66
   6  10   3  754.73   27.57
   6  10   4   35.81    3.87
   6  10   5  918.18   32.24
   6  10   6    2.06    2.23
   6  10   7 1552.00   53.26
   6  10   7 1547.64   51.31
   6  10   9  826.08   29.14
   6  10  10   12.31    2.45
   6  12  -6   44.45    3.53
   6  12  -5   14.12    2.70
   6  12  -4  545.45   19.90
   6  12  -3   45.41    3.98
   6  12  -2  851.24   29.86
   6  12  -1   19.27    3.20
   6  12   0  733.13   26.09
   6  12   2  508.26   18.58
   6  12   3    2.56    1.93
   7  -1 -19  493.26   18.98
   7  -1 -18 1208.41   41.75
   7  -1 -17  398.87   15.61
   7  -1 -16 1503.11   50.59
   7  -1 -15   41.55    3.23
   7  -1 -14 1435.63   47.92
   7  -1 -13  526.25   18.71
   7  -1 -12  715.65   24.54
   7  -1 -11 1642.57   53.81
   7  -1 -10  210.25    8.04
   7   1 -10  207.75    7.65
   7  -1  -8    6.59    1.28
   7   1  -8    5.36    0.83
   7   1  -7 1485.79   48.54
   7  -1  -7 1566.85   49.10
   7   1  -6 1467.57   48.41
   7  -1  -6 1623.71   49.02
   7   1  -5 1421.56   47.07
   7  -1  -5 1573.92   47.58
   7   1  -4 1508.15   46.78
   7  -1  -4 1382.01   46.91
   7   1  -3   20.38    1.65
   7  -1  -3   17.34    1.52
   7   1  -2 3966.67  127.10
   7  -1  -1  526.26   17.80
   7   1  -1  510.23   17.74
   7  -1   0 2633.39   84.80
   7   1   0 2607.18   84.70
   7  -1   1 1632.80   53.18
   7   1   1 1602.20   53.10
   7  -1   2 1129.47   36.28
   7   1   2 1033.59   36.16
   7   1   3 4669.47  156.46
   7  -1   3 5063.25  156.62
   7   1   4   33.89    3.17
   7  -1   4   34.43    3.13
   7   1   5 4070.26  139.08
   7  -1   5 4570.70  139.51
   7   1   6  809.69   28.60
   7   1   7 1930.03   62.73
   7   1   7 1848.86   63.40
   7   1   8  868.76   31.17
   7   1   9   80.29    5.61
   7   1   9   67.07    5.30
   7   1   9   82.40    6.04
   7   1  10 1393.84   47.14
   7  -1  10 1352.08   46.65
   7   1  10 1259.29   46.64
   7  -1  10 1349.63   46.66
   7   1  10 1354.90   47.13
   7  -1  11    4.83    2.48
   7   1  11    2.73    2.43
   7  -1  11    0.70    2.02
   7   1  11    0.88    2.26
   7   1  11    6.67    2.96
   7   1  11    4.63    3.05
   7   1  12 1206.95   42.87
   7  -1  12 1180.73   42.28
   7  -1  12 1146.29   42.34
   7   1  12 1200.32   42.77
   7  -1  12 1254.79   42.38
   7   1  13  500.33   21.02
   7   1  13  529.94   21.20
   7  -1  13  543.07   20.97
   7  -1  13  523.78   20.62
   7   1  14  455.98   18.80
   7  -1  14  460.60   18.57
   7   1  14  464.01   18.75
   7  -1  14  447.34   18.28
   7   1  15  777.61   28.56
   7  -1  15  792.02   28.34
   7   1  15  777.97   28.27
   7   1  15  751.12   28.36
   7  -1  15  759.12   28.12
   7   1  16    8.65    2.67
   7  -1  16   10.68    2.62
   7   1  16    9.53    2.45
   7   1  16    9.70    2.86
   7  -1  16    8.75    2.70
   7  -1  17  887.61   31.36
   7   1  17  920.93   31.83
   7  -1  17  935.06   31.73
   7  -1  18   36.40    2.95
   7   1  18   33.40    2.92
   7   1  19  433.49   15.06
   7  -3 -18  993.64   35.18
   7  -3 -17  160.80    8.10
   7  -3 -16 1896.47   63.51
   7  -3 -15   12.80    2.22
   7  -3 -14 1314.74   44.50
   7  -3 -13  338.50   13.10
   7  -3 -12  886.84   30.41
   7  -3 -11 2935.84   95.38
   7  -3 -10  265.24   10.23
   7  -3  -9 2693.92   87.36
   7  -3  -8  184.30    7.45
   7  -3  -7 2176.34   70.68
   7  -3  -6 2032.94   66.06
   7  -3  -5 1694.23   55.24
   7  -3  -4 1073.37   35.47
   7   3   0 3393.22  109.05
   7  -3   1 2087.10   72.58
   7   3   1 2320.91   72.15
   7  -3   2  258.80   10.46
   7   3   2  253.77    9.97
   7  -3   3 1877.42   62.95
   7   3   3 1916.54   62.72
   7   3   4    2.66    1.86
   7  -3   4    4.17    2.05
   7   3   5 1929.58   66.36
   7  -3   5 2050.97   66.32
   7   3   6  116.04    6.81
   7   3   6  126.66    7.01
   7  -3   6  139.82    7.06
   7   3   7 1259.77   46.53
   7   3   7 1310.97   47.14
   7   3   8  915.78   31.40
   7   3   8  863.68   31.01
   7  -3   8  957.18   31.04
   7   3   8  846.40   31.52
   7   3   9  524.50   19.70
   7   3   9  484.51   19.69
   7  -3   9  467.54   18.40
   7  -3   9  525.47   19.41
   7   3   9  481.36   20.11
   7   3   9  445.09   20.28
   7   3  10 2315.18   79.93
   7   3  10 2238.96   80.21
   7   3  10 2304.00   80.80
   7   3  11   82.34    6.35
   7  -3  11   92.05    6.22
   7   3  11   84.81    6.79
   7  -3  11   98.86    6.46
   7   3  11   86.24    7.36
   7   3  12  728.92   29.69
   7   3  12  757.37   30.05
   7   3  12  804.65   30.30
   7  -3  12  840.68   29.42
   7   3  12  831.56   30.73
   7   3  13  347.11   16.22
   7   3  13  366.56   16.43
   7  -3  13  381.50   15.58
   7   3  13  395.67   16.99
   7  -3  14  290.36   12.50
   7   3  14  284.31   13.36
   7  -3  14  293.62   12.68
   7   3  14  302.27   13.71
   7  -3  15  592.46   22.20
   7   3  15  628.30   23.39
   7   3  15  637.67   23.52
   7  -3  15  612.49   22.70
   7   3  16   59.49    4.57
   7  -3  16   65.50    4.41
   7  -3  17  788.30   27.16
   7   3  18    2.37    1.46
   7  -3  18    1.49    1.27
   7  -5 -16 1032.40   36.48
   7  -5 -15   12.74    2.58
   7  -5 -14 2208.48   73.49
   7  -5  -8   77.10    4.39
   7  -5  -7 2042.41   67.10
   7  -5  -6  218.70    8.92
   7  -5  -5  637.73   22.33
   7  -5  -4 1176.58   39.47
   7  -5  -3    5.39    1.70
   7  -5  -2 2904.96   94.67
   7  -5  -1  285.46   11.50
   7  -5   0 1038.82   36.12
   7   5   0 1055.36   35.06
   7  -5   1 1848.84   63.54
   7   5   1 1944.86   62.67
   7  -5   2  828.28   29.70
   7   5   2  842.34   29.04
   7  -5   3 1274.16   44.19
   7   5   3 1291.92   43.68
   7  -5   4   25.63    3.16
   7   5   4   32.16    3.23
   7   5   5 1032.59   37.05
   7  -5   5 1109.75   37.23
   7   5   5 1132.26   38.15
   7   5   5 1081.62   36.49
   7   5   6  101.95    6.41
   7  -5   6  102.86    6.29
   7   5   6  105.26    7.15
   7   5   6   87.25    7.29
   7   5   6  101.29    5.73
   7   5   7  633.26   24.16
   7  -5   7  698.43   24.16
   7   5   7  660.40   25.21
   7   5   7  674.43   22.83
   7   5   8 1492.15   49.29
   7   5   8 1518.34   50.60
   7  -5   8 1634.97   50.14
   7   5   8 1548.66   51.62
   7   5   9  236.80   12.14
   7   5   9  234.38   11.63
   7  -5   9  258.62   11.13
   7   5   9  231.27   12.31
   7   5   9  239.77   12.12
   7   5  10 1143.07   39.58
   7   5  10 1020.56   38.92
   7   5  10 1140.58   39.82
   7   5  10  994.68   40.16
   7   5  11    2.81    3.05
   7   5  11    5.77    3.46
   7   5  11    8.08    4.03
   7   5  12  903.11   33.93
   7  -5  12  951.60   32.56
   7   5  13  196.64   10.39
   7  -5  13  210.84    9.84
   7   5  13  204.41   10.89
   7   5  14  269.42   12.20
   7  -5  14  255.07   11.07
   7   5  15  506.19   18.88
   7  -5  15  477.99   17.87
   7   5  16   24.84    2.88
   7   5  16   28.33    2.95
   7  -5  16   24.47    2.35
   7   5  17  607.37   21.72
   7   5  17  663.56   21.83
   7  -7 -12  685.02   25.34
   7  -7 -11 1363.97   46.88
   7  -7 -10  230.16   10.39
   7  -7  -9 1214.91   41.90
   7  -7  -8   15.66    2.61
   7   7  -8   21.11    2.53
   7  -7  -7 1426.42   48.46
   7   7  -7 1423.18   47.75
   7  -7  -6  706.59   25.95
   7   7  -6  703.90   25.41
   7   7  -6  779.02   27.44
   7  -7  -5 1039.55   36.10
   7   7  -5 1087.03   37.75
   7   7  -5 1019.18   35.70
   7  -7  -4 1256.45   44.17
   7   7  -4 1295.73   43.84
   7   7  -4 1336.08   45.82
   7  -7  -3   10.45    2.33
   7   7  -3   14.33    4.10
   7   7  -3   20.45    2.94
   7  -7  -2 1961.73   67.06
   7   7  -2 2052.81   66.73
   7   7  -2 1973.80   68.47
   7  -7  -1  302.29   13.13
   7   7  -1  293.38   14.29
   7   7  -1  320.47   12.91
   7  -7   0 1043.02   36.41
   7   7   0  992.30   37.31
   7  -7   1  503.36   20.25
   7   7   1  570.58   20.28
   7   7   1  504.87   21.48
   7   7   1  513.66   20.39
   7  -7   2  342.87   14.68
   7   7   2  322.02   15.68
   7   7   2  334.42   14.91
   7  -7   3 1351.93   47.81
   7   7   3 1269.64   48.31
   7  -7   4  155.60    8.60
   7   7   4  192.76    9.78
   7   7   4  193.38    9.19
   7   7   4  162.70    9.87
   7   7   5 2642.38   95.39
   7   7   5 3304.38   96.66
   7   7   5 2440.55   95.81
   7   7   5 3090.60   94.86
   7   7   6   77.83    6.17
   7   7   6   71.43    7.07
   7   7   6   90.36    5.79
   7   7   7  419.61   16.71
   7   7   7  390.45   14.30
   7   7   8  556.01   20.21
   7   7   8  491.72   17.08
   7   7   9   26.34    4.65
   7   7   9   22.05    4.87
   7   7  10  547.79   21.01
   7   7  10  512.79   21.44
   7   7  11    2.58    2.74
   7   7  11    1.92    2.77
   7   7  11    2.26    2.85
   7   7  11   -0.14    3.31
   7   7  12  407.91   16.90
   7   7  12  444.50   18.11
   7   7  12  414.43   17.85
   7  -7  12  510.39   17.50
   7   7  12  504.28   18.80
   7   7  13  173.69    8.56
   7  -7  13  184.74    7.93
   7   7  13  189.06    9.05
   7   7  14  198.01    8.39
   7  -7  14  179.10    7.57
   7   7  15  674.41   23.94
   7   7  15  752.34   24.26
   7   9  -9  895.34   31.13
   7   9  -8   59.41    4.29
   7   9  -7  598.69   21.98
   7   9  -6  521.03   19.59
   7   9  -5  544.99   20.50
   7   9  -4 1121.78   39.07
   7   9  -3   35.13    3.99
   7   9  -2 1231.92   42.93
   7   9  -1  216.65   10.44
   7   9   2   96.26    6.43
   7   9   3  518.86   17.47
   7   9   3  323.73   16.42
   7   9   4  113.93    6.55
   7   9   4   65.85    6.00
   7   9   5 1441.80   42.22
   7   9   5  972.41   42.11
   7   9   6  170.58    7.83
   7   9   6  132.62    8.66
   7   9   7  371.08   13.93
   7   9   7  337.31   15.40
   7   9   8  223.63    8.96
   7   9   8  225.54   10.91
   7   9   9   46.58    4.41
   7   9   9   44.79    4.33
   7   9  10  499.85   19.16
   7  -9  10  515.73   18.53
   7   9  10  546.38   19.40
   7   9  11   23.62    2.62
   7   9  11   22.16    2.19
   7  -9  11   22.69    1.97
   7  11  -8   41.01    3.47
   7  11  -7  810.18   28.32
   7  11  -6  250.89   10.67
   7  11  -5  417.15   16.11
   7  11  -4  528.67   19.86
   7  11  -3   34.91    3.93
   7  11  -2  729.22   26.52
   7  11  -1  139.40    7.53
   7  11   0  284.02   12.23
   7  11   2  182.76    8.88
   7  11   3  462.39   17.52
   7  11   4    2.24    3.17
   7  11   4   -0.39    2.11
   7  11   5  457.75   18.08
   7  11   5  473.22   16.77
   7  11   6   37.63    3.78
   7  11   7  300.29   11.69
   8   0 -17   -0.29    1.36
   8   0 -16 2188.23   72.02
   8   0 -15    0.47    1.14
   8   0 -14 1232.53   41.12
   8   0 -13    0.33    0.96
   8   0 -12  970.94   32.40
   8   0 -11    1.81    0.94
   8   0 -10  228.89    8.44
   8   0  -9    2.41    1.00
   8   0  -8 1753.35   56.63
   8   0  -7    1.28    0.92
   8   0  -5    0.62    0.89
   8   0  -3    4.09    1.33
   8   0  -2 3719.24  119.46
   8   0  -1    1.78    1.51
   8   0   0 4473.90  143.79
   8   0   1    2.53    1.85
   8   0   2 3095.97  100.45
   8   0   3    5.30    2.17
   8   0   4   65.13    4.38
   8   0   5   -0.23    1.94
   8   0   6 2241.33   74.26
   8   0   7    1.62    2.18
   8   0   8 3739.45  128.08
   8   0   8 4122.80  128.69
   8   0   9    0.22    2.19
   8   0   9    2.05    2.30
   8   0   9   -1.01    2.56
   8   0  10 2570.20   85.17
   8   0  10 2484.39   84.77
   8   0  10 2550.68   84.80
   8   0  11    2.58    2.40
   8   0  11    3.58    2.93
   8   0  12 1293.37   45.94
   8   0  12 1309.68   45.95
   8   0  13    3.56    2.97
   8   0  14   15.57    3.38
   8   0  14   20.41    3.35
   8   0  15    5.03    2.60
   8   0  15    1.76    2.09
   8   0  15    2.52    2.51
   8   0  16  310.48   12.57
   8   0  16  296.93   12.48
   8   0  17    1.45    1.78
   8   0  18  609.59   21.02
   8  -2 -19  266.38   11.58
   8  -2 -18   37.27    3.53
   8  -2 -17   31.83    3.19
   8  -2 -16   75.29    4.68
   8  -2 -15  928.63   32.11
   8  -2 -14    9.91    1.81
   8  -2 -13 2253.21   73.79
   8  -2 -12    2.48    1.42
   8  -2 -11 3813.99  123.03
   8  -2 -10    2.44    1.50
   8  -2  -9 3828.93  123.21
   8  -2  -8   11.48    1.66
   8  -2  -7 1226.32   40.31
   8  -2  -6   49.33    2.82
   8  -2  -5    8.38    1.44
   8   2  -4    4.98    0.77
   8  -2  -4    3.29    1.28
   8  -2  -3  361.16   13.00
   8   2  -3  373.81   12.52
   8  -2  -2   23.02    2.15
   8   2  -2   25.21    1.87
   8  -2  -1 4094.74  130.23
   8   2  -1 4008.06  129.86
   8  -2   0  375.41   14.12
   8   2   0  392.01   13.82
   8  -2   2   85.58    4.70
   8   2   2   75.65    4.40
   8   2   3 4645.42  150.12
   8   2   4   35.43    3.37
   8   2   5 2197.19   73.05
   8   2   6    4.72    2.33
   8   2   7  739.37   28.95
   8   2   7  770.12   29.76
   8   2   8   10.26    2.74
   8  -2   8   10.62    2.54
   8   2   8    7.88    2.40
   8   2   8   10.41    2.78
   8   2   8   10.47    3.41
   8  -2   9    8.71    2.58
   8  -2   9    4.63    2.23
   8   2   9    4.82    2.55
   8   2   9    8.03    3.02
   8   2   9    5.30    3.37
   8  -2  10   40.87    4.00
   8  -2  10   42.57    4.20
   8   2  10   37.47    4.71
   8   2  10   41.20    5.12
   8  -2  11 1034.21   39.36
   8  -2  11 1138.54   40.12
   8   2  11 1127.59   40.68
   8  -2  11 1139.31   39.76
   8   2  11 1216.94   41.05
   8   2  12   94.31    6.85
   8   2  12  105.17    7.29
   8  -2  12   98.62    6.45
   8  -2  13 1396.36   47.96
   8   2  13 1399.64   48.65
   8   2  13 1406.29   48.63
   8  -2  13 1334.82   47.74
   8  -2  14   -0.81    2.19
   8   2  14    1.98    2.74
   8   2  14    1.63    2.90
   8  -2  14    1.19    2.42
   8   2  15 1351.81   46.52
   8  -2  15 1354.26   45.89
   8   2  15 1346.47   46.30
   8  -2  15 1334.21   45.94
   8  -2  16   18.32    2.47
   8   2  16   18.60    2.68
   8  -2  16   21.35    2.82
   8  -2  17  863.57   29.50
   8  -2  18    1.36    1.18
   8   2  18    1.51    1.29
   8  -4 -17    0.20    1.92
   8  -4 -16 3467.92  113.57
   8  -4 -15    1.47    1.76
   8  -4 -14 1764.14   58.97
   8  -4 -13   35.05    3.09
   8  -4 -12  124.80    6.15
   8  -4 -11   27.56    2.65
   8  -4 -10  289.91   11.30
   8  -4  -9   27.21    2.52
   8  -4  -8 3712.60  119.98
   8  -4  -7   17.04    2.05
   8  -4  -2 7171.44  230.00
   8  -4  -1    1.40    1.80
   8  -4   0 1978.44   65.47
   8  -4   1   27.06    3.09
   8  -4   2    7.90    2.30
   8  -4   3    5.05    2.16
   8  -4   4  519.15   18.75
   8   4   4  457.02   18.59
   8   4   5   45.61    4.17
   8  -4   5   52.44    4.22
   8   4   6 1059.78   34.91
   8   4   6 1065.84   35.67
   8   4   7   84.65    5.99
   8  -4   7  102.53    6.24
   8   4   7   87.88    6.77
   8   4   8 2708.51   91.51
   8   4   8 2631.43   92.02
   8  -4   9   12.61    2.73
   8   4   9    9.13    3.11
   8   4   9    9.80    2.88
   8   4   9   10.19    3.64
   8   4   9    5.25    3.99
   8   4  10 1317.28   49.87
   8  -4  10 1497.73   49.48
   8   4  10 1377.97   50.61
   8   4  10 1501.38   51.60
   8   4  11   78.67    6.78
   8   4  11   84.13    7.22
   8  -4  11   79.10    5.85
   8   4  12  443.80   19.58
   8  -4  12  481.67   18.79
   8   4  12  491.17   20.20
   8  -4  13   11.77    2.46
   8  -4  13   14.94    2.95
   8   4  13   19.43    3.89
   8   4  14  123.25    7.31
   8   4  14  136.99    7.59
   8  -4  14  123.66    6.82
   8   4  15    3.47    2.41
   8  -4  15    1.99    2.04
   8   4  15    1.29    2.44
   8  -4  16   10.96    1.98
   8   4  16   10.42    2.24
   8  -4  17    1.57    1.14
   8   4  17    0.96    1.34
   8  -6 -13 2361.99   78.59
   8  -6 -12   35.43    3.47
   8  -6 -11 2902.58   95.43
   8  -6 -10   10.39    2.11
   8  -6  -9 2515.11   82.80
   8  -6  -8   66.04    4.33
   8  -6  -7 1620.87   54.27
   8  -6  -6   22.10    2.55
   8  -6  -5  135.19    6.71
   8  -6  -4   47.22    3.74
   8  -6  -3 1321.64   44.98
   8  -6  -2   70.03    4.78
   8  -6  -1 1898.34   65.02
   8   6  -1 1759.25   65.86
   8  -6   0   56.63    4.49
   8   6   0   55.22    5.50
   8  -6   1 3757.21  129.87
   8   6   1 4187.15  129.83
   8  -6   2   41.39    4.08
   8   6   2   37.11    4.14
   8   6   2   43.41    4.14
   8  -6   3 4827.41  152.89
   8   6   3 4188.52  153.03
   8   6   3 5226.92  152.86
   8   6   3 4444.02  153.56
   8  -6   4    2.15    2.11
   8   6   4    3.20    3.19
   8   6   4    1.07    2.59
   8   6   4    2.40    3.67
   8   6   5 1718.43   55.48
   8  -6   5 1690.26   55.07
   8   6   5 1768.00   54.76
   8   6   6  280.22   12.86
   8   6   6  270.56   12.41
   8  -6   6  301.76   12.74
   8   6   6  300.82   13.76
   8   6   6  288.98   11.90
   8   6   7   87.06    5.98
   8   6   7   86.42    6.39
   8  -6   7  101.41    6.22
   8   6   7   96.19    7.21
   8   6   7   88.29    5.56
   8   6   8   12.22    3.58
   8   6   8   11.99    3.19
   8   6   8   12.62    3.85
   8   6   8    5.85    4.15
   8   6   8   16.26    2.67
   8   6   9   13.25    3.93
   8   6   9   16.22    4.32
   8   6  10   23.43    4.28
   8   6  10   26.79    4.84
   8   6  11  228.23   10.74
   8   6  11  218.32   11.67
   8   6  11  264.73   12.76
   8  -6  11  271.35   11.56
   8   6  12    5.73    3.02
   8   6  12    1.33    2.94
   8  -6  12    4.43    2.39
   8  -6  13 1021.22   34.89
   8   6  13 1096.13   36.13
   8   6  14    1.04    2.01
   8  -6  14    1.44    1.68
   8   6  14    1.95    2.12
   8   6  15 1187.31   38.33
   8   6  15 1298.14   38.53
   8   6  16   11.60    1.36
   8  -8  -9   32.61    3.54
   8   8  -9   30.81    3.12
   8  -8  -8 1105.95   39.28
   8   8  -8 1120.78   38.23
   8  -8  -7    1.96    2.06
   8   8  -7    4.77    3.50
   8   8  -7    1.20    2.07
   8  -8  -6 1947.84   68.36
   8   8  -6 1998.40   67.65
   8  -8  -5    0.53    2.02
   8   8  -5    1.76    3.88
   8   8  -5    5.58    2.49
   8  -8  -4 3275.32  113.45
   8   8  -4 3578.37  115.40
   8   8  -4 3535.12  113.16
   8  -8  -3    0.80    2.31
   8   8  -3    2.45    2.58
   8   8  -3    1.57    4.11
   8  -8  -2 1968.50   70.22
   8   8  -2 1984.41   71.65
   8  -8  -1    0.94    2.30
   8   8  -1    1.40    2.72
   8   8  -1    1.13    3.90
   8  -8   0  654.77   24.93
   8   8   0  662.12   26.61
   8   8   1   10.57    3.35
   8   8   2   56.50    4.99
   8   8   2   36.69    4.46
   8   8   3   20.13    3.92
   8   8   3   37.62    4.36
   8   8   4  143.19    7.56
   8   8   4   87.65    7.19
   8   8   5   92.10    5.84
   8   8   5   49.69    5.83
   8   8   6  792.45   28.79
   8   8   6  825.05   27.35
   8   8   7   29.11    4.16
   8   8   7   27.01    4.83
   8   8   7   25.24    3.14
   8   8   8 1011.32   41.55
   8   8   8 1029.21   42.02
   8   8   8 1335.96   40.42
   8   8   8 1403.05   43.83
   8   8   9    7.39    2.86
   8   8   9    9.25    3.52
   8   8  10  974.10   35.07
   8   8  10  967.13   35.11
   8   8  11    4.38    2.13
   8   8  11    5.62    2.12
   8   8  11    6.70    2.52
   8  -8  11    7.69    1.95
   8   8  12  535.09   18.79
   8  -8  12  495.42   18.47
   8   8  13   14.19    1.69
   8  10  -9  801.45   27.99
   8  10  -8    2.10    2.16
   8  10  -7  561.15   20.71
   8  10  -6    0.78    2.34
   8  10  -5   38.40    3.93
   8  10  -4    5.08    2.77
   8  10  -3  238.66   10.96
   8  10  -2   27.22    3.84
   8  10  -1 1012.87   36.08
   8  10   2   70.53    5.46
   8  10   3 1354.31   46.43
   8  10   4    5.72    2.54
   8  10   5  658.30   23.47
   8  10   6    7.22    2.06
   8  10   7   55.78    4.39
   8  10   7   39.86    2.57
   8  10   8   14.87    2.66
   8  10   9   10.37    1.90
   8  12  -6  625.86   21.87
   8  12  -5    8.08    2.43
   8  12  -4  946.40   32.48
   8  12  -3    2.34    2.43
   8  12  -2  574.68   20.84
   8  12  -1    2.65    2.38
   8  12   1    0.66    1.85
   9  -1 -18  780.65   27.70
   9  -1 -17 1644.32   54.99
   9  -1 -16  830.20   28.86
   9  -1 -15 1645.39   54.58
   9  -1 -14   46.72    3.08
   9   1 -14   34.79    2.41
   9  -1 -13 1604.55   50.91
   9   1 -13 1495.41   50.29
   9   1 -12  163.09    6.38
   9  -1 -12  166.43    6.85
   9   1 -11 1177.27   38.66
   9  -1 -11 1195.30   39.24
   9   1 -10 1724.96   56.80
   9  -1 -10 1824.22   57.45
   9  -1  -9 2513.96   76.42
   9   1  -9 2285.09   75.72
   9   1  -8 1648.71   55.23
   9  -1  -8 1879.63   55.96
   9   1  -7   96.45    3.81
   9  -1  -7  113.28    4.45
   9   1  -6 2544.95   82.14
   9  -1  -6 2594.84   82.57
   9   1  -5  421.98   14.12
   9  -1  -5  406.78   14.28
   9   1  -4 3333.25  103.67
   9  -1  -4 3119.40  103.63
   9   1  -3 1003.47   31.29
   9  -1  -3  884.15   31.11
   9   1  -2  904.49   29.29
   9  -1  -2  843.60   29.25
   9  -1  -1 3085.36   99.29
   9   1  -1 3055.77   99.30
   9  -1   0  330.47   12.50
   9   1   0  337.89   12.57
   9  -1   1 2446.80   81.07
   9   1   1 2525.80   81.20
   9   1   2  744.14   26.79
   9  -1   2  791.34   26.75
   9   1   3 2107.22   72.03
   9  -1   3 2267.70   72.08
   9   1   4 3045.79  103.65
   9  -1   4 3316.65  103.88
   9   1   5  545.42   21.28
   9  -1   5  624.48   21.75
   9   1   6 2292.66   78.03
   9  -1   6 2407.01   78.16
   9   1   7    7.25    2.37
   9  -1   7    9.45    2.44
   9   1   7    6.22    2.95
   9  -1   7    8.01    2.75
   9   1   8 1392.91   49.55
   9  -1   8 1404.31   49.42
   9   1   8 1518.55   50.15
   9   1   9  194.36   10.12
   9  -1   9  202.05    9.94
   9   1   9  178.84    9.68
   9  -1   9  196.91    9.77
   9   1   9  209.78   10.44
   9   1  10  731.71   27.77
   9  -1  10  740.88   27.54
   9   1  10  715.65   27.43
   9  -1  10  710.89   27.10
   9   1  10  751.38   27.80
   9   1  11 1102.23   40.00
   9  -1  11 1068.89   39.44
   9   1  11 1091.31   39.71
   9  -1  11 1118.21   39.66
   9   1  11 1164.02   39.96
   9   1  12   31.92    4.37
   9   1  12   30.33    4.19
   9   1  13  992.36   35.41
   9  -1  13  977.98   35.06
   9   1  13  979.75   35.25
   9   1  13  956.57   35.05
   9   1  14  283.86   12.50
   9  -1  14  283.23   12.27
   9   1  14  283.41   12.32
   9   1  14  264.48   12.14
   9   1  15  573.98   21.13
   9  -1  15  573.44   20.89
   9   1  15  536.92   20.52
   9  -1  15  569.72   20.83
   9  -1  16  331.93   12.20
   9  -1  16  323.64   12.29
   9  -1  17  122.37    5.63
   9   1  17  119.19    5.60
   9   1  18  277.14    9.90
   9  -3 -18  801.30   28.77
   9  -3 -17  252.84   10.92
   9  -3 -16  639.05   23.23
   9  -3 -15  791.85   27.92
   9  -3 -14   29.67    2.82
   9  -3 -13 1610.52   53.58
   9  -3 -12   10.74    1.86
   9  -3 -11 1431.33   47.57
   9  -3 -10 1997.43   65.46
   9  -3  -9  328.96   12.27
   9  -3  -8 3991.18  128.62
   9  -3  -7   30.21    2.49
   9  -3  -6 3462.44  111.71
   9  -3  -5   12.35    1.85
   9  -3  -4 2359.46   76.68
   9  -3  -3 1080.53   36.19
   9  -3  -2  154.09    7.02
   9   3  -2  168.92    6.26
   9   3  -1 5526.44  177.04
   9   3   0  110.96    5.24
   9   3   1 2989.54   97.24
   9   3   2  730.52   25.80
   9  -3   3  726.50   24.50
   9   3   3  628.91   24.26
   9   3   4  623.07   26.34
   9  -3   4  892.66   27.17
   9   3   5  242.67   12.40
   9  -3   5  358.28   13.02
   9   3   6 1121.94   44.92
   9   3   6 1223.99   45.56
   9   3   6 1178.14   45.74
   9  -3   7   13.63    2.84
   9   3   7    6.70    2.67
   9   3   7    6.82    3.18
   9   3   7    5.19    3.54
   9   3   8  981.39   35.29
   9   3   8  943.50   35.82
   9  -3   8 1052.81   35.56
   9   3   8  974.46   36.31
   9   3   8  973.23   36.71
   9   3   9 1036.18   40.38
   9  -3   9 1188.84   40.26
   9   3   9 1097.49   41.05
   9   3   9 1218.59   41.82
   9   3  10  221.25   11.86
   9  -3  10  264.39   11.87
   9   3  10  253.49   12.66
   9   3  10  269.50   13.19
   9  -3  11  920.93   32.91
   9   3  11  980.12   34.45
   9   3  12  116.40    7.80
   9   3  12  123.04    7.77
   9  -3  12  115.74    7.06
   9   3  12  128.41    8.18
   9   3  13  697.22   25.97
   9  -3  13  658.78   24.97
   9   3  13  686.51   25.99
   9   3  13  726.31   26.13
   9  -3  13  667.73   25.13
   9   3  14    7.80    2.63
   9  -3  14    8.27    2.26
   9   3  14    7.16    2.67
   9  -3  14    8.02    2.48
   9   3  14   11.27    2.95
   9  -3  15  553.45   20.77
   9   3  15  609.62   21.77
   9   3  15  633.71   21.93
   9  -3  15  603.56   21.44
   9   3  16  135.67    6.27
   9   3  16  140.90    6.45
   9  -3  16  138.61    6.29
   9  -3  17  183.28    7.09
   9  -5 -16  176.00    8.64
   9  -5 -15  823.01   29.44
   9  -5 -14  229.54   10.19
   9  -5 -13 2112.28   70.14
   9  -5 -12  200.36    8.97
   9  -5 -11 1388.55   46.86
   9  -5  -6 2294.28   75.30
   9  -5  -5  592.70   21.28
   9  -5  -4 1817.25   60.33
   9  -5  -3 1022.97   35.15
   9  -5  -2   37.97    3.40
   9  -5  -1 2825.43   92.94
   9  -5   0  212.12    9.94
   9   5   0  224.61    9.32
   9  -5   1 2401.05   79.48
   9   5   1 2383.06   78.90
   9  -5   2  329.63   13.39
   9   5   2  303.84   12.87
   9   5   2  294.50   13.67
   9  -5   3  587.37   21.02
   9   5   3  535.80   20.73
   9   5   3  552.81   21.49
   9   5   3  613.58   21.00
   9   5   4 1261.01   44.66
   9  -5   4 1459.86   44.87
   9   5   4 1270.05   45.34
   9   5   4 1441.44   44.50
   9   5   4 1394.55   45.39
   9  -5   5   13.22    2.75
   9   5   5   14.30    2.93
   9   5   5   14.49    4.00
   9   5   5   13.33    3.00
   9   5   5   11.91    3.81
   9   5   6 1916.97   63.83
   9   5   6 1758.73   64.31
   9  -5   7    8.12    2.66
   9   5   7    5.50    2.71
   9   5   7    2.12    3.61
   9   5   7    1.66    2.28
   9   5   7    1.71    3.80
   9   5   8  662.23   24.98
   9   5   8  562.00   24.15
   9  -5   8  698.37   24.27
   9   5   8  569.39   25.07
   9   5   8  609.70   25.69
   9   5   9  332.95   16.14
   9   5   9  340.46   16.02
   9   5   9  376.99   16.99
   9   5  10  349.12   16.29
   9   5  10  383.43   16.91
   9   5  11  984.62   34.27
   9  -5  11  928.38   32.74
   9   5  12   67.31    5.64
   9  -5  12   73.25    5.17
   9   5  12   80.04    6.01
   9   5  13  594.11   21.23
   9  -5  13  560.09   20.23
   9  -5  14    7.38    1.95
   9   5  14    6.40    2.44
   9   5  15  368.20   14.47
   9   5  15  414.60   14.59
   9  -5  15  398.47   14.18
   9   5  16  320.84   12.15
   9   5  16  370.04   12.28
   9  -7 -13 1361.69   46.94
   9  -7 -12  141.82    7.54
   9  -7 -11 1135.73   39.61
   9  -7 -10  842.46   30.17
   9  -7  -9  622.62   23.77
   9   7  -9  665.57   23.07
   9  -7  -8 1257.65   45.28
   9   7  -8 1315.83   44.65
   9  -7  -7  121.02    6.79
   9   7  -7  127.11    6.51
   9   7  -7  140.71    8.90
   9  -7  -6 1056.58   38.45
   9   7  -6 1141.56   38.26
   9   7  -6 1135.79   40.72
   9  -7  -5  302.35   13.18
   9   7  -5  328.99   13.14
   9   7  -5  320.92   15.25
   9  -7  -4  719.15   27.34
   9   7  -4  717.21   29.17
   9  -7  -3 1515.56   53.69
   9   7  -3 1438.00   55.22
   9  -7  -2  204.66   10.34
   9   7  -2  211.75   12.00
   9  -7  -1 1243.43   44.24
   9   7  -1 1108.33   45.11
   9  -7   0   19.56    3.22
   9   7   0   19.17    4.63
   9  -7   1 1219.11   43.58
   9   7   1 1085.94   44.39
   9  -7   2  354.36   14.70
   9   7   2  419.38   15.50
   9  -7   3  862.10   29.21
   9   7   3  969.96   29.81
   9  -7   4  514.55   19.36
   9   7   4  564.33   20.95
   9   7   4  564.44   19.83
   9   7   5  108.74    7.70
   9   7   5  125.46    6.92
   9   7   6 1266.11   43.69
   9   7   6 1290.33   41.43
   9   7   7    9.16    3.63
   9   7   7    8.94    3.85
   9   7   7    6.63    2.48
   9   7   8  789.31   31.64
   9   7   8  843.69   29.13
   9   7   9  108.05    7.54
   9   7   9  110.80    7.59
   9   7  10  271.53   12.18
   9   7  10  297.73   13.22
   9   7  10  291.07   13.29
   9   7  11  471.42   17.69
   9   7  11  449.98   17.72
   9  -7  11  486.48   17.20
   9   7  12   18.62    2.65
   9  -7  12   18.82    2.35
   9   7  12   20.79    2.97
   9   7  13  795.90   27.24
   9  -7  13  741.93   26.86
   9   9 -10  804.67   28.11
   9   9  -9  115.57    6.17
   9   9  -8 1097.55   37.87
   9   9  -7   10.91    2.72
   9   9  -7    6.89    3.60
   9   9  -6 1082.60   38.29
   9   9  -6 1131.13   40.35
   9   9  -5   84.05    7.50
   9   9  -5   84.20    5.78
   9   9  -4  916.29   32.66
   9   9  -4  890.50   34.46
   9   9  -3  794.59   29.27
   9   9  -2  300.42   13.54
   9   9  -1  885.06   32.35
   9   9   1  573.15   22.40
   9   9   2  220.54   10.90
   9   9   3  660.04   24.80
   9   9   4  786.99   27.57
   9   9   4  723.07   27.47
   9   9   5  159.26    7.93
   9   9   5  170.31    8.60
   9   9   6 1012.73   35.84
   9   9   6 1117.32   37.04
   9   9   7    2.61    2.22
   9   9   7    3.40    1.66
   9   9   8  478.59   18.99
   9   9   8  543.15   18.86
   9   9   9  167.09    8.07
   9  -9   9  192.04    7.98
   9  -9  10  130.90    5.39
   9  11  -8  431.47   15.98
   9  11  -7   23.53    3.01
   9  11  -6  559.52   20.48
   9  11  -5   67.64    4.81
   9  11  -4  412.88   16.18
   9  11  -3  330.85   13.66
   9  11  -2  103.59    6.33
   9  11  -1  480.13   18.52
   9  11   1  459.56   17.56
   9  11   2   62.37    4.46
   9  11   3  242.91    9.85
   9  11   4  228.03    9.90
   9  11   4  220.84    8.68
   9  11   5   44.79    3.53
  10   0 -16    8.28    1.52
  10   0 -15    3.38    1.19
  10   0 -14 2125.70   69.34
  10   0 -13    2.92    1.14
  10   0 -12 3219.26  103.75
  10   0 -11    1.71    1.08
  10   0 -10 3350.71  107.65
  10   0  -9    1.76    0.97
  10   0  -7    0.32    0.94
  10   0  -6 2926.26   93.96
  10   0  -5    1.63    1.16
  10   0  -4 1211.79   39.80
  10   0  -3    8.85    1.65
  10   0  -2  654.14   22.47
  10   0  -1    1.73    1.67
  10   0   0 1133.02   38.04
  10   0   1    2.27    1.88
  10   0   2 6358.62  204.61
  10   0   3    0.92    1.87
  10   0   4 2487.56   82.11
  10   0   5    0.97    1.94
  10   0   6  655.53   24.94
  10   0   6  715.51   25.52
  10   0   7    1.94    2.05
  10   0   7    4.40    2.64
  10   0   8  628.19   24.70
  10   0   8  689.81   25.02
  10   0   9    0.88    2.20
  10   0   9    1.14    2.63
  10   0  10  301.09   13.61
  10   0  10  288.72   13.30
  10   0  10  295.05   13.30
  10   0  11    2.51    2.71
  10   0  12  884.78   31.40
  10   0  12  821.41   30.84
  10   0  13    2.38    2.80
  10   0  13    3.59    2.42
  10   0  13    2.20    2.63
  10   0  14  781.13   27.30
  10   0  14  726.22   26.44
  10   0  15    1.75    1.99
  10   0  17    0.66    1.17
  10  -2 -19  825.71   29.35
  10  -2 -18   20.26    2.60
  10  -2 -17 2314.68   76.42
  10  -2 -16  170.22    7.80
  10  -2 -15 2129.95   70.16
  10  -2 -14    0.51    1.33
  10  -2 -13 1638.10   54.18
  10  -2 -12   30.71    2.56
  10  -2 -11 1433.09   47.42
  10  -2 -10   48.69    3.10
  10  -2  -9    4.70    1.48
  10  -2  -8   43.52    2.87
  10  -2  -7 2786.62   90.08
  10  -2  -6   31.10    2.34
  10  -2  -5 4388.08  115.19
  10   2  -5 3220.30  114.15
  10  -2  -4    5.12    1.58
  10   2  -4    4.16    1.29
  10  -2  -3 5702.51  157.69
  10   2  -3 4395.33  156.95
  10  -2  -2  335.46   11.33
  10   2  -2  256.45   10.65
  10  -2  -1 5235.29  145.96
  10   2  -1 3987.48  145.34
  10  -2   0   24.67    2.68
  10   2   0   20.07    2.47
  10  -2   1 2348.36   68.75
  10   2   1 1865.64   68.07
  10  -2   2   46.31    3.57
  10   2   2   34.99    3.36
  10   2   3  419.18   17.19
  10  -2   3  489.89   17.36
  10   2   4    1.84    1.98
  10  -2   4    3.75    2.14
  10   2   5  130.22    7.19
  10   2   6   60.19    4.97
  10   2   6   65.94    5.60
  10   2   7 1518.92   55.52
  10   2   7 1751.94   56.62
  10   2   8   13.44    3.17
  10  -2   8   12.85    2.81
  10   2   8   15.76    3.24
  10   2   8   16.88    3.88
  10  -2   8   15.32    3.22
  10  -2   9 3104.50  103.56
  10   2   9 3150.87  104.18
  10  -2   9 3141.46  103.65
  10   2   9 3115.03  104.40
  10  -2   9 3002.02  103.40
  10   2   9 3299.47  104.64
  10  -2  10   36.27    3.84
  10  -2  10   38.18    4.14
  10   2  10   37.57    4.69
  10  -2  10   41.76    4.27
  10   2  10   45.18    4.90
  10   2  11 1394.60   50.86
  10   2  11 1525.92   51.15
  10   2  12   14.32    3.42
  10   2  12   20.30    3.64
  10  -2  13 1266.75   44.08
  10   2  13 1272.01   44.49
  10   2  13 1297.32   44.52
  10  -2  14    2.90    2.13
  10   2  14    1.42    2.18
  10   2  14    0.72    2.27
  10  -2  14   -0.73    2.05
  10  -2  15  357.24   13.45
  10   2  15  344.01   13.53
  10   2  15  360.81   13.85
  10  -2  15  358.39   13.69
  10   2  16   28.99    2.63
  10  -2  16   29.49    2.57
  10  -2  17    8.46    1.29
  10  -4 -18  647.58   23.92
  10  -4 -17   88.78    5.45
  10  -4 -16  497.18   18.86
  10  -4 -15    2.09    1.69
  10  -4 -14   54.68    3.96
  10  -4 -13    8.62    1.97
  10  -4 -12 1710.65   56.95
  10  -4 -11    3.15    1.61
  10  -4 -10 3925.64  127.07
  10  -4  -9   53.36    3.59
  10  -4  -8 5105.68  164.53
  10  -4  -7  129.22    6.11
  10  -4  -6 4109.59  132.79
  10  -4  -5    2.53    1.64
  10  -4   0  399.58   15.62
  10  -4   1    8.50    2.27
  10  -4   2 2218.18   73.88
  10  -4   3   23.57    3.04
  10   4   4 2019.81   70.62
  10  -4   4 2551.96   71.01
  10   4   4 1870.86   70.90
  10   4   4 2327.56   70.28
  10   4   4 2551.61   71.29
  10  -4   5    5.87    2.42
  10   4   5    5.04    2.47
  10   4   5    5.95    3.32
  10   4   5    2.95    3.19
  10   4   5    5.81    2.57
  10   4   6 1428.39   52.97
  10   4   6 1336.26   53.41
  10   4   6 1368.42   53.78
  10   4   7  195.11   10.61
  10   4   7  190.55   11.24
  10   4   7  213.56   11.90
  10   4   8  475.65   21.17
  10  -4   8  565.09   21.04
  10   4   8  502.26   21.86
  10   4   8  585.17   22.83
  10   4   9    7.53    2.86
  10   4   9    3.66    3.50
  10   4   9    5.62    3.57
  10   4  10    8.50    3.69
  10   4  10    9.31    3.78
  10   4  11   21.96    3.97
  10  -4  11   24.80    3.56
  10   4  11   21.02    3.89
  10  -4  12  452.78   18.11
  10   4  12  497.20   19.18
  10  -4  13    2.26    1.80
  10   4  13    2.24    2.39
  10  -4  13    2.77    2.27
  10   4  13    1.97    2.48
  10   4  14  719.81   25.69
  10   4  14  740.47   25.66
  10  -4  14  707.61   25.26
  10   4  15    9.00    1.89
  10  -4  15    8.78    1.74
  10   4  15    7.39    1.95
  10   4  16  794.66   27.66
  10   4  16  867.36   27.70
  10  -6 -15 2184.01   73.06
  10  -6 -10    2.58    1.69
  10  -6  -9  102.78    5.75
  10   6  -9  101.31    5.31
  10  -6  -8    1.13    1.66
  10   6  -8    4.19    2.01
  10  -6  -7 1023.80   37.13
  10   6  -7 1123.56   36.92
  10  -6  -6    3.49    1.85
  10   6  -6    1.15    2.02
  10  -6  -5 2411.25   83.14
  10   6  -5 2624.41   83.15
  10  -6  -4    3.20    2.07
  10   6  -4    8.03    2.60
  10  -6  -3 3456.61  113.12
  10   6  -3 3834.95  113.35
  10  -6  -2   32.49    3.55
  10   6  -2   19.43    4.24
  10   6  -2   27.43    3.70
  10  -6  -1 2641.46   84.50
  10   6  -1 2396.49   85.28
  10  -6   0   24.91    3.41
  10   6   0   29.62    4.02
  10  -6   1 1849.96   63.04
  10   6   1 1686.56   63.63
  10  -6   2    5.73    2.52
  10   6   2    5.03    3.22
  10   6   2    4.10    3.71
  10  -6   3   30.14    3.71
  10   6   3   36.65    4.29
  10   6   3   20.77    4.12
  10   6   3   24.51    4.52
  10  -6   4  195.12    9.24
  10   6   4  194.29    9.35
  10  -6   5   64.03    5.07
  10   6   5   56.53    4.93
  10   6   6    8.61    3.64
  10   6   6    8.19    2.84
  10   6   6    8.33    3.66
  10   6   7  572.18   24.73
  10   6   7  632.00   25.24
  10   6   7  635.07   22.65
  10   6   8    4.08    3.46
  10   6   8    7.28    3.88
  10   6   9 1300.58   49.51
  10   6   9 1533.20   50.28
  10   6  10   18.42    3.75
  10   6  10   20.41    3.83
  10  -6  10   17.17    3.29
  10   6  11 1866.44   58.93
  10  -6  11 1761.43   58.05
  10   6  12    6.40    2.47
  10   6  12    6.07    2.49
  10  -6  12    7.73    2.11
  10   6  13  757.86   26.66
  10   6  13  730.32   26.77
  10   6  13  825.70   26.80
  10  -6  13  770.48   26.35
  10   6  14   18.78    1.86
  10  -6  14   18.78    1.72
  10   6  14   20.40    1.95
  10   8 -10 1801.06   59.85
  10   8  -9    1.99    3.69
  10   8  -9    3.41    2.30
  10   8  -8 2071.75   66.68
  10   8  -8 1928.80   63.68
  10  -8  -7   19.71    3.23
  10   8  -7   18.32    4.91
  10   8  -7   15.97    2.99
  10   8  -6 1868.43   65.18
  10   8  -6 1991.23   62.66
  10  -8  -5    3.63    2.40
  10   8  -5    2.46    4.53
  10   8  -5    3.69    2.78
  10  -8  -4  193.02   10.17
  10   8  -4  201.64   12.18
  10  -8  -3   42.49    4.48
  10   8  -3   50.24    4.91
  10   8  -3   40.73    6.22
  10  -8  -2   34.15    3.98
  10   8  -2   35.63    4.44
  10   8  -2   23.00    5.54
  10  -8  -1   61.29    5.09
  10   8  -1   69.11    6.07
  10   8  -1   61.46    6.89
  10   8   0  528.10   22.64
  10   8   1   13.95    3.81
  10   8   2  847.23   31.39
  10   8   3    1.51    3.10
  10   8   4 1530.96   50.40
  10   8   4 1385.86   50.52
  10   8   5    4.81    3.29
  10   8   5   10.29    3.20
  10   8   5   10.10    2.95
  10   8   6  523.93   17.55
  10   8   6  566.53   19.24
  10   8   7   19.47    3.67
  10   8   7   24.74    2.66
  10   8   7   29.12    3.88
  10   8   8  281.50   12.14
  10   8   9   26.65    3.07
  10   8   9   33.83    3.33
  10  -8  10   63.91    3.79
  10   8  10   71.60    3.92
  10   8  11    7.69    1.50
  10  -8  11    7.14    1.44
  10  10  -9   10.84    2.54
  10  10  -8    5.22    2.35
  10  10  -7  420.31   16.30
  10  10  -6    3.93    2.69
  10  10  -5  931.55   33.04
  10  10  -4   14.38    3.33
  10  10  -3 1838.33   62.33
  10  10  -2   11.08    3.47
  10  10  -1 1056.72   37.54
  10  10   1  522.06   20.13
  10  10   2   14.30    3.14
  10  10   3  106.97    6.09
  10  10   4    5.94    2.26
  10  10   5   21.06    2.33
  10  10   6   26.07    3.11
  10  10   7  459.86   16.07
  10 -10   7  436.22   15.52
  10  12  -5    2.00    1.79
  10  12  -4   50.65    3.58
  10  12  -3   -0.17    1.85
  10  12  -2    2.69    1.91
  11  -1 -18  227.56    9.63
  11  -1 -17 1220.41   41.27
  11  -1 -16  433.68   16.01
  11  -1 -15 1126.00   37.95
  11  -1 -14  955.56   32.36
  11  -1 -13  220.72    8.79
  11  -1 -12 1788.07   58.58
  11   1 -11  231.17    8.47
  11  -1 -11  254.11    9.26
  11   1 -10 2034.95   68.99
  11  -1 -10 2390.91   69.91
  11   1  -9 1058.37   36.72
  11  -1  -9 1292.67   37.60
  11   1  -8 3228.75  109.27
  11  -1  -8 3749.56  109.93
  11   1  -7 1751.24   57.36
  11  -1  -7 1805.42   57.75
  11   1  -6  345.64   12.11
  11  -1  -6  338.99   12.28
  11   1  -5 2706.26   83.58
  11  -1  -5 2466.66   83.51
  11   1  -4  155.03    6.64
  11  -1  -4  170.95    6.82
  11   1  -3 1920.11   58.42
  11  -1  -3 1648.92   58.31
  11  -1  -2  582.56   21.87
  11   1  -2  690.85   22.17
  11  -1  -1  309.71   12.36
  11   1  -1  342.69   12.50
  11  -1   0 3150.83  104.44
  11   1   0 3293.25  104.79
  11  -1   1  320.03   12.71
  11   1   1  332.16   12.92
  11   1   2 1423.28   48.51
  11  -1   2 1451.59   48.36
  11   1   3  695.28   25.39
  11  -1   3  716.53   25.42
  11   1   4  946.43   33.64
  11  -1   4  972.30   33.81
  11  -1   5 1229.14   41.04
  11   1   5 1266.36   41.59
  11   1   6  637.74   24.00
  11  -1   6  598.17   23.65
  11  -1   6  649.10   24.07
  11   1   6  676.18   24.43
  11   1   7 1041.24   38.16
  11  -1   7 1046.87   37.88
  11  -1   7 1097.20   38.12
  11   1   7 1127.97   38.61
  11   1   8  286.82   13.13
  11   1   8  274.61   12.87
  11  -1   8  269.40   12.49
  11  -1   8  280.31   12.63
  11   1   8  311.98   13.31
  11   1   9  352.84   15.48
  11  -1   9  355.48   15.23
  11   1   9  351.47   15.16
  11  -1   9  331.37   14.84
  11  -1   9  346.18   14.81
  11   1   9  361.12   15.31
  11   1  10  239.11   11.88
  11   1  10  261.90   11.93
  11  -1  10  241.99   11.40
  11   1  11  745.54   27.63
  11  -1  11  737.42   27.21
  11  -1  12  703.42   25.15
  11   1  12  660.82   24.87
  11  -1  12  640.84   24.56
  11  -1  13  142.73    7.53
  11   1  13  146.75    7.51
  11   1  13  139.29    7.49
  11  -1  13  131.78    7.22
  11   1  14  525.35   18.81
  11  -1  14  503.38   18.52
  11   1  14  470.41   18.15
  11   1  14  493.33   18.56
  11   1  15    9.37    2.07
  11  -1  15    9.61    1.96
  11   1  15    7.66    1.55
  11   1  15    8.21    2.11
  11   1  16  349.59   12.66
  11  -1  16  348.63   12.65
  11  -3 -19  760.88   27.38
  11  -3 -18  100.99    5.78
  11  -3 -17  374.51   14.77
  11  -3 -16  499.90   18.67
  11  -3 -15 1362.74   46.05
  11  -3 -14  724.38   25.59
  11  -3 -13 1199.83   40.58
  11  -3 -12 2453.57   80.36
  11  -3 -11   66.60    4.02
  11  -3 -10 1419.50   47.29
  11  -3  -9 1164.25   39.10
  11  -3  -8 1461.50   48.50
  11  -3  -7 1038.07   35.00
  11  -3  -6  159.60    6.99
  11  -3  -5 3654.53  118.23
  11  -3  -4    8.20    2.01
  11  -3  -3 3892.95  126.08
  11  -3  -2  343.87   12.57
  11   3  -2  294.49   11.45
  11  -3  -1  572.42   18.97
  11   3  -1  459.44   17.90
  11  -3   0 1787.15   51.60
  11   3   0 1344.15   50.43
  11   3   1   80.90    4.99
  11   3   2 1038.75   36.34
  11   3   3    5.70    2.31
  11   3   4 1457.72   51.24
  11   3   4 1529.66   52.01
  11   3   5  568.94   23.58
  11   3   5  572.40   24.11
  11   3   5  617.68   24.41
  11   3   6  167.22    9.35
  11  -3   6  188.94    9.26
  11   3   6  162.79    9.69
  11   3   6  179.24    9.98
  11   3   7 1470.36   56.39
  11  -3   7 1712.44   56.31
  11   3   7 1581.16   57.03
  11   3   7 1815.22   57.75
  11   3   8   43.03    4.63
  11  -3   8   41.69    4.17
  11   3   8   41.97    4.99
  11   3   8   47.65    5.26
  11   3   9  768.06   31.93
  11  -3   9  820.72   31.39
  11   3  10  283.04   13.64
  11   3  10  311.57   14.01
  11   3  11  379.38   16.80
  11   3  11  419.17   17.00
[truncated: 474,520 more chars]
